# Supplementary material for: Genome-wide comparative analysis of microRNAs in three non-human primates
Source: BMC Res Notes. 2010 Mar 9;3:64. doi: 10.1186/1756-0500-3-64 (PMC2850348; doi:10.1186/1756-0500-3-64)
Supplement: Additional file 1 — Orangutan miRNA genes. Table of human pre-miRNA homologs found in orangutan with chromosome number, position, strand orientation, and precursor sequence. Candidates are marked which (1) pass the hairpin filter or (2) the seed filter, (3) are fully conserved in human, (4) are predicted in chimpanzee or (5) rhesus macaque, or (6) are already known, i.e., contained in miRBase. Identifiers of miRNAs with the same (overlapping) location as another miRNA are in parenthesis. [file 1756-0500-3-64-S1.CSV]

miRNA_id	chromosome_id	first_position	last_position	strand_orientation	precursor_sequence	hairpin_filtered	seed_filtered	fully_hsa_conserved	ptr_conserved	mml_conserved	known
ppy-mir-1-1	20	60885111	60885181	+	UGGGAAACAUACUUCUUUAUAUGCCCAUAUGGACCUGCUAAGCUAUGGAAUGUAAAGAAGUAUGUAUCUCA	x	x	x	x	x
ppy-let-7a-1	9	88895642	88895721	+	UGGGAUGAGGUAGUAGGUUGUAUAGUUUUAGGGUCACACCCACCACUGGGAGAUAACUAUACAAUCUACUGUCUUUCCUA	x	x	x	x	x
ppy-let-7a-2	11	119102471	119102542	-	AGGUUGAGGUAGUAGGUUGUAUAGUUUAGAAUUACAUCAAGGGAGAUAACUGUACAGCCUCCUAGCUUUCCU	x	x	x	x	x
ppy-let-7a-3	22	41540745	41540818	+	GGGUGAGGUAGUAGGUUGUAUAGUUUGGGGCUCUGCCCUGCUAUGGGAUAACUAUACAAUCUACUGUCUUUCCU	x	x	x	x	x
ppy-let-7b	22	41541671	41541753	+	CGGGGUGAGGUAGUAGGUUGUGUGGUUUCAGGGCAGUGAUGUUGCCCCUCAGAAGAUAACUAUACAACCUACUGCCUUCCCUG	x	x		x	x
ppy-let-7c	21	16253338	16253421	+	GCAUCCGGGUUGAGGUAGUAGGUUGUAUGGUUUAGAGUUACACCCUGGGAGUUAACUGUACAACCUUCUAGCUUUCCUUGGAGC	x	x	x	x	x
ppy-let-7d	9	88898528	88898614	+	CCUAGGAAGAGGUAGUAGGUUGCAUAGUUUUAGGGCAGGGAUUUUGCCCACAAGGAGGUAACUAUACGACCUGCUGCCUUUCUUAGG	x	x	x	x	x
ppy-let-7e	19	53226596	53226674	+	CCCGGGCUGAGGUAGGAGGUUGUAUAGUUGAGGAGGACACCCAAGGAGAUCACUAUACGGCCUCCUAGCUUUCCCCAGG	x	x	x	x	x
ppy-let-7f-1	9	88896033	88896119	+	UCAGAGUGAGGUAGUAGAUUGUAUAGUUGUGGGGUAGUGAUUUUACCCUGUUCAGGAGAUAACUAUACAAUCUAUUGCCUUCCCUGA	x	x	x	x	x
ppy-let-7f-2	X	53954914	53954996	-	UGUGGGAUGAGGUAGUAGAUUGUAUAGUUUUAGGGUCAUACCCCAUCUUGGAGAUAACUAUACAGUCUACUGUCUUUCCCACG	x	x	x	x	x
ppy-let-7g	3	94085884	94085967	+	AGGCUGAGGUAGUAGUUUGUACAGUUUGAGGGUCUAUGAUACCACCCGGUACAGGAGAUAACUGUACAGGCCACUGCCUUGCCA	x	x	x	x	x
ppy-let-7i	12	62645578	62645661	+	CUGGCUGAGGUAGUAGUUUGUGCUGUUGGUCGGGUUGUGACAUUGCCCGCUGUGGAGAUAACUGCGCAAGCUACUGCCUUGCUA	x	x	x	x	x
ppy-mir-7-1	9	78136544	78136653	-	UUGGAUGUUGGCCUAGUUCUGUGUGGAAGACUAGUGAUUUUGUUGUUUUUAGAUAACUAAAUCGACAACAAAUCACAGUCUGCCAUAUGGCACAGGCCAUGCCUCUACAG	x	x	x	x	x	x
ppy-mir-7-2	15	85252446	85252555	+	CUGGAUACAGAGUGGACCGGCUGGCCCCGUCUGGAAGACUAGUGAUUUUGUUGUUGUCUUACUGCGCUCAACAACAAAUCCCAGUCUGCCUAAUGGUGCCAGCCAUCGCA	x	x		x	x	x
ppy-mir-7-3	19	4761097	4761206	+	AGAUUAGAGUGGCUGUGGUCUAGUGCUGUGUGGAAGACUAGUGAUUUUGUUGUUCUGAUGUACUAUGACAACAAGUCACAGCCGGCCUCAUAGCGCAGACUCCCUUCGAC	x	x		x	x
ppy-mir-9-1	1	95096290	95096378	+	CGGGGUUGGUUGUUAUCUUUGGUUAUCUAGCUGUAUGAGUGGUGUGGAGUCUUCAUAAAGCUAGAUAACCGAAAGUAAAAAUAACCCCA	x	x	x	x	x
ppy-mir-9-2	5	89207834	89207920	-	GGAAGUGAGUUGUUAUCUUUGGUUAUCUAGCUGUAUGAGUGUAUUGGUCUUCAUAAAGCUAGAUAACCGAAAGUAAAAACUCCUUCA	x	x		x	x
ppy-mir-9-3	15	86027137	86027226	+	GGAGGCCCGUUUCUCUCUUUGGUUAUCUAGCUGUAUGAGUGCCACAGAGCCGUCAUAAAGCUAGAUAACCGAAAGUAGAAAUGACUCUCA	x	x		x	x
ppy-mir-10b	2b	66307708	66307817	+	CCAGAGGUUGUAACGUUGUCUAUAUAUACCCUGUAGAACCGAAUUUGUGUGGUAUCCAUAUAGUCACAGAUUCGAUUCUAGGGGAAUAUAUGGUCGAUGCAAAAACUUCA	x	x		x	x
ppy-mir-15a	13	50305217	50305299	-	CCUUGGAGUAAAGUAGCAGCACAUAAUGGUUUGUGGAUUUUGAAAAGGUGCAGGCCAUAUUGUGCUGCCUCAAAAAUACAAGG	x	x	x	x	x	x
ppy-mir-15b	3	163674098	163674195	+	UUGAGGCCUUAAAGUACUGUAGCAGCACAUCAUGGUUUACAUGCUACAGUCAAGAUGCGAAUCAUUAUUUGCUGCUCUAGAAAUUUAAGGAAAUUCAU	x	x	x	x	x	x
ppy-mir-16-1	13	50305071	50305159	-	GUCAGCAGUGCCUUAGCAGCACGUAAAUAUUGGCGUUAAGAUUCUAAAAUUAUCUCCAGUAUUAACUGUGCUGCUGAAGUAAGGUUGAC	x	x	x	x	x	x
ppy-mir-16-2	3	163674255	163674336	+	GUUCCACUCUAGCAGCACGUAAAUAUUGGGCGUAGUGAAAUAUAUAUUAAACACCAAUAUUACUGUGCUGCUUUAGUGUGAC	x	x		x	x
ppy-mir-17	13	93460030	93460113	+	GUCAGAAUAAUGUCAAAGUGCUUACAGUGCAGGUAGUGAUACGUGCAUCUACUGCAGUGAAGGCACUUGUAGCAUUAUGGUGAC	x	x		x		x
ppy-mir-18a	13	93460176	93460246	+	UGUUCUAAGGUGCAUCUAGUGCAGAUAGUGAAGUAGAUUAGCAUCUACUGCCCUAAGUGCUCCUUCUGGCA	x	x	x	x		x
ppy-mir-18b	X	133612966	133613036	-	UGUGUUAAGGUGCAUCUAGUGCAGUUAGUGAAGCAGCUUAGAAUCUACUGCCCUAAAUGCCCCUUCUGGCA	x	x	x	x	x
ppy-mir-19a	13	93460316	93460397	+	GCAGUCCUCUGUUAGUUUUGCAUAGUUGCACUACAAGAAGAAUGUAGUUGUGCAAAUCUAUGCAAAACUGAUGGUGGCCUGC	x	x	x	x		x
ppy-mir-19b-1	13	93460617	93460703	+	CACUGUUCUAUGGUUAGUUUUGCAGGUUUGCAUCCAGCUGUGUGAUAUUCUGCUGUGCAAAUCCAUGCAAAACUGACUGUGGUAGUG	x	x	x	x		x
ppy-mir-19b-2	X	133612596	133612691	-	ACAUUGCUACUUACAAUUAGUUUUGCAGGUUUGCAUUUCAGCGUAUAUAUGUAUAUGUGGCUGUGCAAAUCCAUGCAAAACUGAUUGUGAUAAUGU	x	x	x	x	x	x
ppy-mir-20a	13	93460490	93460560	+	GUAGCACUAAAGUGCUUAUAGUGCAGGUAGUGUUUAGUUAUCUACUGCAUUAUGAGCACUUAAAGUACUGC	x	x	x	x		x
ppy-mir-20b	X	133612734	133612802	-	AGUACCAAAGUGCUCAUAGUGCAGGUAGUUUUGGCAUGACUCUACUGUAGUAUGGGCACUUCCAGUACU	x	x	x	x	x
ppy-mir-22	17	1575636	1575720	-	GGCUGAGCCGCAGUAGUUCUUCAGUGGCAAGCUUUAUGUCCUGACCCAGCUAAAGCUGCCAGUUGAAGAACUGUUGCCCUCUGCC	x	x	x	x		x
ppy-mir-23b	9	90049469	90049565	+	CUCAGGUGCUCUGGCUGCUUGGGUUCCUGGCAUGCUGAUUUGUGACUUAAGAUUAAAAUCACAUUGCCAGGGAUUACCACGCAACCACGACCUUGGC	x	x	x	x	x	x
ppy-mir-24-1	9	90050282	90050349	+	CUCCGGUGCCUACUGAGCUGAUAUCAGUUCUCAUUUUACACACUGGCUCAGUUCAGCAGGAACAGGAG	x	x	x	x	x	x
ppy-mir-25	7	9078853	9078936	-	GGCCAGUGUUGAGAGGCGGAGACUUGGGCAAUUGCUGGACGCUGCCCUGGGCAUUGCACUUGUCUCGGUCUGACAGUGCCGGCC	x	x	x		x	x
ppy-mir-26a-1	3	108740900	108740976	-	GUGGCCUCGUUCAAGUAAUCCAGGAUAGGCUGUGCAGGUCCCAAUGGGCCUAUUCUUGGUUACUUGCACGGGGACGC	x	x	x	x	x	x
ppy-mir-26a-2	12	57656729	57656812	-	GGCUGUGGCUGGAUUCAAGUAAUCCAGGAUAGGCUGUUUCCAUCUGUGAGGCCUAUUCUUGAUUACUUGUUUCUGGAGGCAGCU	x	x	x	x	x
ppy-mir-26b	2b	110251998	110252074	+	CCGGGACCCAGUUCAAGUAAUUCAGGAUAGGUUGUGUGCUGUCCAGCCUGUUCUCCAUUACUUGGCUCGGGGACCGG	x	x	x	x	x
ppy-mir-27b	9	90049706	90049802	+	ACCUCUCUAACAAGGUGCAGAGCUUAGCUGAUUGGUGAACAGUGAUUGGUUUCCGCUUUGUUCACAGUGGCUAAGUUCUGCACCUGAAGAGAAGGUG	x	x	x	x	x
ppy-mir-28	3	192521779	192521864	+	GGUCCUUGCCCUCAAGGAGCUCACAGUCUAUUGAGUUACCUUUCUGAUUUUCCCACUAGAUUGUGAGCUCCUGGAGGGCAGGCACU	x	x		x	x	x
ppy-mir-29a	7	127858405	127858468	-	AUGACUGAUUUCUUUUGGUGUUCAGAGUCAAUAUAAUUUUCUAGCACCAUCUGAAAUCGGUUAU	x	x	x	x	x	x
ppy-mir-29b-1	7	127859566	127859646	-	CUUCAGGAAGCUGGUUUCAUAUGGUGGUUUAGAUUUAAAUAGUGAUUGUCUAGCACCAUUUGAAAUCAGUGUUCUUGGGGG	x	x	x	x	x	x
ppy-mir-29b-2	1	42327544	42327624	+	CUUCUGGAAGCUGGUUUCACAUGGUGGCUUAGAUUUUUCCAUCUUUGUAUCUAGCACCAUUUGAAAUCAGUGUUUUAGGAG	x	x	x	x	x	x
ppy-mir-29c	1	42328128	42328215	+	AUCUCUUACACAGGCUGACCGAUUUCUCCUGGUGUUCAGAGUCUGUUUUUGUCUAGCACCAUUUGAAAUCGGUUAUGAUGUAGGGGGA	x	x	x	x	x
ppy-mir-30a	6	71836911	71836981	-	GCGACUGUAAACAUCCUCGACUGGAAGCUGUGAAGCCACAGAUGGGCUUUCAGUCGGAUGUUUGCAGCUGC	x	x	x	x	x	x
ppy-mir-30b	8	142865078	142865165	-	ACCAAGUUUCAGUUCAUGUAAACAUCCUACACUCAGCUGUAAUACAUGGAUUGGCUGGGAGGUGGAUGUUUACUUCAGCUGACUUGGA	x	x	x	x	x
ppy-mir-30c-1	1	189330565	189330653	-	ACCAUGCUGUAGUGUGUGUAAACAUCCUACACUCUCAGCUGUGAGCUCAAGGUGGCUGGGAGAGGGUUGUUUACUCCUUCUGCCAUGGA	x	x	x	x	x
ppy-mir-30d	8	142869803	142869872	-	GUUGUUGUAAACAUCCCCGACUGGAAGCUGUAAGACACAGCUAAGCUUUCAGUCAGAUGUUUGCUGCUAC	x	x	x	x	x
ppy-mir-30e	1	189333513	189333604	-	GGGCAGUCUUUGCUACUGUAAACAUCCUUGACUGGAAGCUGUAAGGUGUUCAGAGGAGCUUUCAGUCGGAUGUUUACAGCGGCAGGCUGCCA	x	x	x	x	x
ppy-mir-31	9	39534604	39534674	+	GGAGAGGAGGCAAGAUGCUGGCAUAGCUGUUGAACUGGGAACCUGCUAUGCCAACAUAUUGCCAUCUUUCC	x	x	x	x	x	x
ppy-mir-32	9	104406751	104406820	-	GGAGAUAUUGCACAUUACUAAGUUGCAUGUUGUCACGGCCUCAAUGCAAUUUAGUGUGUGUGAUAUUUUC	x	x	x	x	x	x
ppy-mir-33a	22	37169641	37169705	+	GGUGCAUUGUAGUUGCAUUGCAUGUUCUGGUGGUACCCAUGCAAUGUUUCCACAGUGCAUCACAG	x	x	x	x		x
ppy-mir-33b	17	18161891	18161980	-	GCGAGGCGGCGCCCGCGUGCAUGCUGUUGCAUGCACGUGUUGAGCGGUGCAGUGCCUCGGCAGUGCAGCCCGGAGCCGGCCCCUGGCACC				x	x
ppy-mir-34a	1	221288574	221288683	+	GGCCAGCUGUGAGUGUUUCUUUGGCAGUGUCUUAGCUGGUUGUUGUGAGCAAUAGUAAGGAAGCAAUCAGCAAGUAUACUGCCCUAGAAGUGCUGCACGUUGUGGGGCCC	x	x	x	x	x	x
ppy-mir-34b	11	108238803	108238886	+	GUGCUCGGUUUGUAGGCAGUGUCAUUAGCUGAUUGUACUGUGAUGGUUACAAUCACUAACUCCACUGCCAUCAAAACAAGGCAC	x	x		x	x
ppy-mir-34c	11	108239300	108239376	+	AGUCUAGUUACUAGGCAGUGUAGUUAGCUGAUUGCUAAUAGUACCAAUCACUAACCACACGGCCAGGUAAAAAGAUU	x	x	x	x	x
ppy-mir-92a-1	13	93460739	93460816	+	CUUUCUACACAGGUUGGGAUCAGUUGCAAUGCUGUGUUUCUGUAUGGUAUUGCACUUGUCCCGGCCUGUUGAGUUUGG	x	x		x		x
ppy-mir-92a-2	X	133612463	133612537	-	UCAUCCCUGGGUGGGGAUUUGUUGCAUUACUUGUGUUCUAUAUAAAGUAUUGCACUUGUCCCGGCCUGUGGAAGA	x	x	x		x	x
ppy-mir-92b	1	96304094	96304189	-	CGGGCCCCGGGCGGGCGGGAGGGACGGGACGCGGUGCAGUGUUGUUUUUUCCCCCGCCAAUAUUGCACUCGUCCCGGCCUCCGGCCCCUCCGGCCC	x	x			x
ppy-mir-93	7	9079061	9079140	-	CUGGGGGCUCCAAAGUGCUGUUCGUGCAGGUAGUGUGAUUACCCGACCUACUGCUGAGCUAGCACUUCCCGAGCCCCCGG	x	x		x	x	x
ppy-mir-95	4	5076923	5077003	+	AACACAGUGGGCACUCAAUAAAUGUCUGUUGAAUUGAAAUGCGUUACAUUCAACGGGUAUUUAUUGAGCACCCACUCUGUG	x	x	x		x	x
ppy-mir-96	7	126690695	126690772	-	UGGCCGAUUUUGGCACUAGCACAUUUUUGCUUGUGUCUCUCCGCUCUGAGCAAUCAUGUGCAGUGCCAAUAUGGGAAA	x	x	x	x	x
ppy-mir-98	X	53953945	53954063	-	AGGAUUCUGCUCAUGCCAGGGUGAGGUAGUAAGUUGUAUUGUUGUGGGGUAGGGAUAUUAGGCCCCAAUUAGAAGAUAACUAUACAACUUACUACUUUCCCUGGUGUGUGGCAUAUUCA	x	x	x	x	x	x
ppy-mir-99a	21	16252606	16252686	+	CCCAUUGGCAUAAACCCGUAGAUCCGAUCUUGUGGUAAAGUGGACCGCACAAGCUCGCUUCUAUGGGUCUGUGUCAGUGUG	x	x		x	x	x
ppy-mir-100	11	119108173	119108252	-	CCUGUUGCCACAAACCCGUAGAUCCGAACUUGUGGUAUUAGUCCGCACAAGCUUGUAUCUACAGGUAUGUGUCUGUUAGG	x	x		x	x	x
ppy-mir-101-1	1	164325359	164325433	+	UGCCCUGGCUCAGUUAUCACAGUGCUGAUGCUGUCCAUUCUAAAGGUACAGUACUGUGAUAACUGAAGGAUGGCA	x	x		x	x	x
ppy-mir-101-2	9	57133731	57133809	-	ACUGUCCUUUUUCGGUUAUCAUGGUACCGAUGCUGUAUAUCUGAAAGGUACAGUACUGUGAUAACUGAAGAAUGGUGGU	x	x	x	x	x
ppy-mir-103-1	5	171203069	171203146	-	UACUGCCCUCGGCUUCUUUACAGUGCUGCCUUGUUGCAUAUGGAUCAAGCAGCAUUGUACAGGGCUAUGAAGGCAUUG	x	x	x	x	x	x
ppy-mir-103-2	20	24380544	24380621	-	UUGUGCUUUCAGCUUCUUUACAGUGCUGCCUUGUAGCAUUCAGGUCAAGCAGCAUUGUACAGGGCUAUGAAAGAACCA	x	x	x	x	x
ppy-mir-105-1	X	152524289	152524369	-	UGUGCAUCGUGGUCAAAUGCUCAGACUCCUGUGGUGGCUGCUCAUGCACCACGGAUGUUUGAGCAUGUGCUACGGUGUCUA	x	x	x		x	x
ppy-mir-105-2	X	152526476	152526556	-	UGUGCAUCGUGGUCAAAUGCUCAGACUCCUGUGGUGGCUGCUUAUGCACCACGGAUGUUUGAGCAUGUGCUAUGGUGUCUA	x	x	x		x
ppy-mir-106a	X	133613123	133613203	-	CCUUGGCCAUGUAAAAGUGCUUACAGUGCAGGUAGCUUUUUGAGAUCUACUGCAAUGCAAGCACUUCUUACAUUACCAUGG	x	x		x	x	x
ppy-mir-106b	7	9079286	9079367	-	CCUGCCGGGGCUAAAGUGCUGACAGUGCAGAUAGUGGUCCUCUCCGUGCUACCGCACUGUGGGUACUUGCUGCUCCAGCAGG	x	x	x	x	x	x
ppy-mir-107	10	88300227	88300307	-	CUCUCUGCUUUCAGCUUCUUUACAGUGUUGCCUUGUGGCAUGGAGUUCAAGCAGCAUUGUACAGGGCUAUCAAAGCACAGA	x	x	x	x	x	x
ppy-mir-122	18	71133225	71133309	+	CCUUAGCAGAGCUGUGGAGUGUGACAAUGGUGUUUGUGUCUAAACUAUCAAACGCCAUUAUCACACUAAAUAGCUACUGCUAGGC	x	x	x	x	x
ppy-mir-124-2	8	66583100	66583208	+	AUCAAGAUUAGAGGCUCUGCCCUCCGUGUUCACAGCGGACCUUGAUUUAAUGUCAUACAAUUAAGGCACGCGGUGAAUGCCAAGAGCGGAGCCUACGGCUGCACUUGAA	x	x		x	x	x
ppy-mir-124-3	20	61545524	61545610	+	UGAGGGCCCCUCUGCGUGUUCACAGCGGACCUUGAUUUAAUGUCUAUACAAUUAAGGCACGCGGUGAAUGCCAAGAGAGGCGCCUCC	x	x	x
ppy-mir-125a	19	53227066	53227151	+	UGCCAGUCUCUAGGUCCCUGAGACCCUUUAACCUGUGAGGACAUCCAGGGUCACAGGUGAGGUUCUUGGGAGCCUGGCGUCUGGCC	x	x	x	x	x
ppy-mir-125b-1	11	119055891	119055978	-	UGCGCUCCUCUCAGUCCCUGAGACCCUAACUUGUGAUGUUUACCGUUUAAAUCCACGGGUUAGGCUCUUGGGAGCUGCGAGUCGUGCU	x	x	x	x	x	x
ppy-mir-125b-2	21	16302280	16302368	+	ACCAGACUUUUCCUAGUCCCUGAGACCCUAACUUGUGAGGUAUUUUAGUAACAUCACAAGUCAGGCUCUUGGGACCUAGGCGGAGGGGA	x	x	x	x	x	x
ppy-mir-126	9	132659559	132659639	+	CGCUGGCGACGGGACAUUAUUACUUUUGGUACGCGCUGUGACACUUCAAACUCGUACCGUGAGUAAUAAUGCGCCGUCCAC	x	x	x	x	x
ppy-mir-127	14	102428359	102428455	+	UGUGAUCACUGUCUCCAGCCUGCUGAAGCUCAGAGGGCUCUGAUUCAGAAAGAUCAUCGGAUCCGUCUGAGCUUGGCUGGUCGGAAGUCUCAUCAUC	x	x	x	x	x	x
ppy-mir-128-1	2b	24605741	24605822	+	UGAGCUGUUGGAUUCGGGGCCGUAGCACUGUCUGAGAGGUUUACAUUUCUCACAGUGAACCGGUCUCUUUUUCAGCUGCUUC	x	x	x	x	x	x
ppy-mir-128-2	3	111073058	111073141	-	UGUGCAGUGGGAAGGGGGGCCGAUACACUGUACGAGAGUGAGUAGCAGGUCUCACAGUGAACCGGUCUCUUUCCCUACUGUGUC	x	x	x	x	x
ppy-mir-129-1	7	125265618	125265689	+	GGAUCUUUUUGCGGUCUGGGCUUGCUGUUCCUCUCAACAGUAGUCAGGAAGCCCUUACCCCAAAAAGUAUCU	x	x	x	x	x
ppy-mir-129-2	11	25179740	25179829	-	UGCCCUUCGCGAAUCUUUUUGCGGUCUGGGCUUGCUGUACAUAACUCAAUAGCCGGAAGCCCUUACCCCAAAAAGCAUUUGCGGAGGGCG	x	x	x	x	x
ppy-mir-130a	11	19239577	19239665	-	UGCUGCUGGCCAGAGCUCUUUUCACAUUGUGCUACUGUCUGCACCUGUCACUAGCAGUGCAAUGUUAAAAGGGCAUUGGCCGUGUAGUG	x	x	x		x
ppy-mir-130b	22	16950667	16950748	+	GGCCUGCCCGACACUCUUUCCCUGUUGCACUACUAUGGGCCGCUGGGAAGCAGUGCAAUGAUGAAAGGGCAUCGGUCAGGUC	x	x		x	x
ppy-mir-132	17	1926594	1926694	-	CCGCCCCCGCGUCUCCAGGGCAACCGUGGCUUUCGAUUGUUACUGUGGGAACUGGAGGUAACAGUCUACAGCCAUGGUCGCCCCGCAGCACGCCCACGCGC	x	x	x		x
ppy-mir-133a-1	20	60896514	60896599	+	AAUGCUUUGCUAGAGCUGGUAAAAUGGAACCAAAUCGACUGUCCAAUGGAUUUGGUCCCCUUCAACCAGCUGUAGCUGUGCAUUGA	x	x		x	x
(ppy-mir-133a-2)	20	60896506	60896607	+	GGGAGCCAAAUGCUUUGCUAGAGCUGGUAAAAUGGAACCAAAUCGACUGUCCAAUGGAUUUGGUCCCCUUCAACCAGCUGUAGCUGUGCAUUGAUGGCGCCG	x	x	x	x	x	x
ppy-mir-133b	6	52486818	52486936	+	CCUCAGAAGAAAGAUGCCCCCUGCUCUGGCUGGUCAAACGGAACCAAGUCCGUCUUCCUGAGAGGUUUGGUCCCCUUCAACCAGCUACAGCAGGGCUGGCAAUGCCAAGUACUUGGAGA				x	x
ppy-mir-134	14	102616871	102616943	+	CAGGGUGUGUGACUGGUUGACCAGAGGGGCAUGCACUGUGUUCACCCUGUGGGCCACCUAGUCACCAACCCUC	x	x	x	x	x	x
ppy-mir-135a-1	3	94055868	94055957	+	AGGCCUCGCUGUUCUCUAUGGCUUUUUAUUCCUAUGUGAUUCUACUGCUCACUCAUAUAGGGAUUGGAGCCGUGGCGCACGGCGGGGACA	x	x	x	x	x
ppy-mir-135a-2	12	98797810	98797909	+	AGAUAAAUUCACUCUAGUGCUUUAUGGCUUUUUAUUCCUAUGUGAUAGUAAUAAAGUCUCAUGUAGGGAUGGAAGCCAUGAAAUACAUUGUGAAAAAUCA	x	x	x	x	x	x
ppy-mir-135b	1	44744545	44744641	+	CACUCUGCUGUGGCCUAUGGCUUUUCAUUCCUAUGUGAUUGCUGUCCCAAACUCAUGUAGGGCUAAAAGCCAUGGGCUACAGUGAGGGGCAAGCUCC	x	x		x	x
ppy-mir-136	14	102430085	102430166	+	UGAGCCCUCGGAGGACUCCAUUUGUUUUGAUGAUGGAUUCUUAUGCUCCAUCAUCGUCUCAAAUGAGUCUUCAGAGGGUUCU	x	x	x	x	x	x
ppy-mir-137	1	130594384	130594485	+	GGUCCUCUGACUCUCUUCGGUGACGGGUAUUCUUGGGUGGAUAAUACGGAUUACGUUGUUAUUGCUUAAGAAUACGCGUAGUCGAGGAGAGUACCAGCGGCA	x	x	x	x	x
ppy-mir-138-2	16	44110836	44110919	+	CGUUGCUGCAGCUGGUGUUGUGAAUCAGGCCGACGAGCAGCGCAUCCUCUUACCCGGCUAUUUCACGACACCAGGGUUGCAUCA	x	x	x	x	x
ppy-mir-139	11	67962511	67962578	-	GUGUAUUCUACAGUGCACGUGUCUCCAGUGUGGCUCGGAGGCUGGAGACGCGGCCCUGUUGGAGUAAC	x	x	x	x	x
ppy-mir-140	16	57411201	57411300	+	UGUGUCUCUCUCUGUGUCCUGCCAGUGGUUUUACCCUAUGGUAGGUUACGUCAUGCUGUUCUACCACAGGGUAGAACCACGGACAGGAUACCGGGGCACC	x	x	x	x	x
ppy-mir-141	12	7200097	7200190	+	GGCCGGCCCUGGGUUCAUCUUCCAGUACAGUGUUGGAUGGUCUAAUUGUGAAGCUCCUAACACUGUCUGGUAAAGAUGGCCCCCGGGUGGGUUC	x	x		x	x	x
ppy-mir-142	17	33814033	33814119	+	GACAGUGCAGUCACCCAUAAAGUAGAAAGCACUACUAACAGCACUGGAGGGUGUAGUGUUUCCUACUUUAUGGAUGAGUGUACUGUG	x	x	x	x	x
ppy-mir-143	5	151351266	151351371	+	GCGCAGCGCCCUGUCUCCCAGCCUGAGGUGCAGUGCUGCAUCUCUGGUCAGUUGGGAGUCUGAGAUGAAGCACUGUAGCUCAGGAAGAGAGAAGUUGUUCUGCAGC	x	x	x	x	x	x
ppy-mir-144	17	23605784	23605869	-	UGGGGCCCUGGCUGGGAUAUCAUCAUAUACUGUAAGUUUGCGAUGAGACACUACAGUAUAGAUGAUGUACUAGUCUGGGCACCCCC	x	x		x	x	x
ppy-mir-145	5	151352993	151353080	+	CACCUUGUCCUCACGGUCCAGUUUUCCCAGGAAUCCCUUAGAUGCUAAGAUGGGGAUUCCUGGAAAUACUGUUCUUGAGGUCAUGGUU	x	x	x	x	x	x
ppy-mir-146a	5	162848366	162848464	+	CCGAUGUGUAUCCUCAGCUUUGAGAACUGAAUUCCAUGGGUUGUGUCUGUGUCAGACCUGUGAAAUUCAGUUCUUCAGCUGGGAUAUCUCUGUCGUCGU	x	x		x	x
ppy-mir-146b	10	101489794	101489867	+	CCUGGCACUGAGAACUGAAUUCCAUAGGCUGUGAGCUCUAGCAAAUGCCCUGUGGACUCAGUUCUGGUGCCCGG	x	x		x
ppy-mir-147	9	116044110	116044181	-	AAUCUAAAGAAAACAUUUCUGCACACACACCAGACUAUGGAAGCCAGUGUGUGGAAAUGCUUCUGCUAGAUU	x	x		x		x
ppy-mir-147b	15	41874787	41874866	+	UAUAAAUCUAGUGGAAACAUUUCUGCACAAACUAGAUUCUGGACACCAGUGUGCGGAAAUGCUUCUGCUACAUUUUUAGG	x	x	x	x	x
ppy-mir-148a	7	58508523	58508590	+	GAGGCAAAGUUCUGAGACACUCCGACUCUGAGUAUGAUAGAAGUCAGUGCACUACAGAACUUUGUCUC	x	x	x	x	x
ppy-mir-148b	12	54119436	54119534	+	CAAGCACGAUUAGCAUUUGAGGUGAAGUUCUGUUAUACACUCAGGCUGUGGCUCUCUGAAAGUCAGUGCAUCACAGAACUUUGUCUCGAAAGCUUUCUA	x	x	x	x	x
ppy-mir-149	2b	133208988	133209072	+	GCCGGCGCCCGAGCUCUGGCUCCGUGUCUUCACUCCCGUGUUUGUCCAAGGAGGGAGGGAGGGACGGGGGCUGUGCUGGGGCAGC	x	x			x
ppy-mir-150	19	51087615	51087698	-	CUCCCCAUGGCCCUGUCUCCCAACCCUUGUACCAGUGCUGGGCUCAGACCCUGGUACAGGCCUGGGGGACAGGGACCUGGGGAC	x	x	x	x	x
ppy-mir-151	8	148973588	148973676	-	UUUCCUGCCCUCGAGGAGCUCACAGUCUAGUAUGUCUCAUCCCCUACUAGACUGAAGCUCCUUGAGGACAGGGAUGGUCAUACUCACCU	x	x	x	x	x
ppy-mir-153-1	2b	111154492	111154581	-	CUCACAGCUGCCAGUGUCAUUUUUGUGAUCUGCAGCUAGUAUUCUCACUCCAGUUGCAUAGUCACAAAAGUGAUCAUUGGCAGGUGUGGC	x	x	x		x	x
ppy-mir-153-2	7	155766898	155766984	-	AGCGGUGGCCAGUGUCAUUUUUGUGAUGUUGCAGCUAGUAAUAUGAGCCCAGUUGCAUAGUCACAAAAGUGAUCAUUGGAAACUGUG	x	x	x	x	x
ppy-mir-154	14	102622472	102622555	+	GUGGUACUUGAAGAUAGGUUAUCCGUGUUGCCUUCGCUUUAUUUGUGACGAAUCAUACACGGUUGACCUAUUUUUCAGUACCAA	x	x	x	x	x	x
ppy-mir-155	21	26044414	26044478	+	CUGUUAAUGCUAAUCGUGAUAGGGGUUUUUACCUCCAACUGACUCCUACAUGUUAGCAUUAACAG	x	x		x	x
ppy-mir-181a-1	1	51520574	51520683	+	UGAGUUUUGAGGUUGCUUCAGUGAACAUUCAACGCUGUCGGUGAGUUUGGAAUUAAAAUCAAAACCAUCGACCGUUGAUUGUACCCUAUGGCUAACCAUCAUCUACUCCA	x	x	x	x	x	x
ppy-mir-181a-2	9	120589008	120589117	+	AGAAGGGCUAUCAGGCCAGCCUUCAGAGGACUCCAAGGAACAUUCAACGCUGUCGGUGAGUUUGGGAUUUGAAAAAACCACUGACCGUUGACUGUACCUUGGGGUCCUUA			x	x	x
ppy-mir-181b-1	1	51520745	51520854	+	CCUGUGCAGAGAUUAUUGUUUAAAAGGUCACAAUCAACAUUCAUUGCUGUCGGUGGGUUGAACUGUGUGGACAAGCUCACUGAACAAUGAAUGCAACUGUGGCCCCGCUU				x	x	x
ppy-mir-181b-2	9	120590269	120590357	+	CUGAUGGCUGCACUCAACAUUCAUUGCUGUCGGUGGGUUUGAGUCUGAAUCAACUCACUGAUCGAUGAAUGCAAACUGCGGACCAAACA	x	x		x	x
ppy-mir-181c	19	13988167	13988276	+	CGGAAAAUUUGCCAAGGGUUUGGGGGAACAUUCAACCUGUCGGUGAGUUUGGGCAGCUCAGGCAAACCAUCGACCGUUGAGUGGACCCUGAGACCUGGAAUUGCCAUCCU	x	x		x	x
ppy-mir-181d	19	13988344	13988479	+	UCCCCUCCCCUAGGCCACAGCCAAGGUCACAAUCAACAUUCAUUGUUGUCGGUGGGUUGUGAGGACCGAGGCCAGACCCACCGGGGGAUGAAUGUCACUGUGGCUGGGCCAGACACGGCUUAAGGGGAAUGGGGAC	x	x		x	x
ppy-mir-182	7	126686148	126686256	-	AGCUGCUUGCCUUCCCCCGUUUUUGGCAAUGGUAGAACUCACACUGGUGAGGUAACAGGAUCCGGUGGUUCUAGACUUGCCAACUAUGGGGCGAGGACUCAGCCGGCAC	x	x		x	x	x
ppy-mir-183	7	126690908	126691014	-	CAGAGCGUGACUCCUGUUCUGUGUAUGGCACUGGUAGAAUUCACUGUGAACAGUCUCAGUCAGUGAAUUACCGAAGGGCCAUAAACAGAGCAGAGACAGAUCCACGA	x	x		x	x
ppy-mir-184	15	76674993	76675076	+	CCAGUCACGUCCCCUUAUCACUUUUCCAGCCCAGCUUUGUGACUGUAAGUGUUGGACGGAGAACUGAUAAGGGUAGGUGAUUGA	x	x	x	x	x	x
ppy-mir-185	22	15919002	15919083	+	AGGGGGCGAGGGAUUGGAGAGAAAGGCAGUUCCUGAUGGUCCCCUCCCCAGGGGCUGGCUUUCCUCUGGUCCUUCCCUCCCA	x	x	x	x	x
ppy-mir-186	1	158273689	158273774	+	UGCUUGUAACUUUCCAAAGAAUUCUCCUUUUGGGCUUUCUGGUUUUAUUUUAAGCCCAAAGGUGAAUUUUUUGGGAAGUUUGAGCU	x	x	x	x	x
ppy-mir-187	18	48015845	48015949	-	GGGCUCACCAUGACACAGUGUGAGACCUCGGGCUACAACAUAGGACCCGGGCGCUGCUCUGACCCCUCGUGUCUUGUGUUGCAGCCGGAGGGACGCAGGUCCGCA	x	x			x	x
ppy-mir-188	X	50536260	50536345	+	UGCUCCCUCUCUCACAUCCCUUGCAUGGUGGAGGGUGAGCUUUCUGAAAACCCCUCCCACAUGCAGGGUUUGCAGGAUGGCGAGCC	x	x	x	x	x	x
ppy-mir-190	15	59808517	59808601	+	UGCAGGCCUCUGUGUGAUAUGUUUGAUAUAUUAGGUUGUUAUUUAAUCCAACUAUAUAUCAAACAUAUUCCUACAGUGUCUUGCC	x	x	x	x	x
ppy-mir-190b	1	97310097	97310175	+	UGCUUCUGUGUGAUAUGUUUGAUAUUGGGUUGUUUAAUUAGGAACCAACUAAAUGUCAAACAUAUUCUUACAGCAGCAG	x	x	x	x	x
ppy-mir-191	3	97473062	97473153	+	CGGCUGGACAGCGGGCAACGGAAUCCCAAAAGCAGCUGUUGUCUCCAGAGCAUUCCAGCUGCGCUUGGAUUUCGUCCCCUGCUCUCCUGCCU	x	x	x	x	x
ppy-mir-192	11	11059354	11059463	+	GCCGAGACCGAGUGCACAGGGCUCUGACCUAUGAAUUGACAGCCAGUGCUCUCGUCUCCCCUCUGGCUGCCAAUUCCAUAGGUCACAGGUAUGUUCGCCUCAAUGCCAGC	x	x	x	x	x
ppy-mir-193a	17	26401697	26401784	+	CGAGGAUGGGAGCUGAGGGCUGGGUCUUUGCGGGCGAGAUGAAGGUGUCGGAUCAACUGGCCUACAAAGUCCCAGUCCUCGGCCCCCG	x	x		x	x
ppy-mir-193b	16	14771132	14771214	+	GUGGUCUCAGAAUCGGGGUUUUGAGGGCGAGAUGAGUUUAUGUUUUAUCCAACUGGCCCUCAAAGUCCCGCUUUUGGGGUCAU	x	x	x	x	x
ppy-mir-194-1	1	29611601	29611685	+	AUGGUGUUAUCAAGUGUAACAGCAACUCCAUGUGGACUGUGUACCAAUUUCCAGUGGAGAUGUUGUUACUUUUGAUGGUUACCAA	x	x		x	x	x
ppy-mir-195	17	7022698	7022784	-	AGCUUCCCUGGCUCUAGCAGCACAGAAAUAUUGGCACAGGGAAGCGAGUCUGCCAAUAUUGGCUGUGCUGCUCCAGGCAGGGUGGUG	x	x	x	x	x
ppy-mir-196a-2	12	53766642	53766751	+	UGCUCGCUCAGCUGAUCUGUGGCUUAGGUAGUUUCAUGUUGUUGGGAUUGAGUUUUGAACUCGGCAACAAGAAACUGCCUGAGUUACAUCAGUCGGUUUUCGUCGAGGGC	x	x	x	x	x	x
ppy-mir-196b	7	57281200	57281283	+	ACUGGUCGGUGAUUUAGGUAGUUUCCUGUUGUUGGGAUCCACCUUUCUCUCGACAGCACGACACUGCCUUCAUUACUUCAGUUG	x	x	x	x
ppy-mir-197	1	118669818	118669892	-	GGCUGUGCCGGGUAGAGAGGGCAGUGGGAGGUAAGAGCUCUUCACCCUUCACCACCUUCUCCACCCAGCAUGGCC	x	x	x	x	x	x
ppy-mir-198	3	12266031	12266092	+	UCAUUGGUCCAGAGGGGAGAUAGGUUCCUGUGAUUUUUCCUUCUUCUCUGUAGAAUAAAUGA	x	x		x	x	x
ppy-mir-199a-1	19	10962011	10962081	-	GCCAACCCAGUGUUCAGACUACCUGUUCAGGAGGCUCUCAAUGUGUACAGUAGUCUGCACAUUGGUUAGGC	x	x	x	x	x
ppy-mir-199a-2	1	78924227	78924336	+	AGGAAGCUUCUGGAGAUCCUGCUCCGUCGCCCCAGUGUUCAGACUACCUGUUCAGGACAAUGCCGUUGUACAGUAGUCUGCACAUUGGUUAGACUGGGCAAGGGAGAGCA	x	x	x	x	x	x
ppy-mir-199b	9	124180583	124180693	-	CCAGAGGACACCUCCACUCCGUCUACCUUUGUGUUUAGACUAUCUGUUCAGGACUCCCAAAUUGUACAGUAUUCUGCACAUUGGUUAGGCUGGGCUGGGUUAGACCCUCGG	x			x
ppy-mir-200a	1	229422413	229422500	-	CCGGGCCCCUGUGAGCAUCUUACCGGACAGUGCUGGAUUUCCCAGCUUGACUCUAACACUGUCUGGUAACGAUGUUCAAAGGUGACCC	x	x	x	x	x
ppy-mir-200c	12	7199699	7199766	+	CCCUCGUCUUACCCAGCAGUGUUUGGGUGCGGUUGGGAGUCUCUAAUACUGCCGGGUAAUGAUGGAGG	x	x	x		x	x
ppy-mir-203	14	105835996	105836105	+	GUGUUGGGGACUCGCGCGCUGGGUCCAGUGGUUCUUAACAGUUCAACAGUUCUGUAGCGCAAUUGUGAAAUGUUUAGGACCACUAGACCCGGCGGGCACGGCGACAGCGA	x	x		x	x
ppy-mir-204	9	64500774	64500883	-	GGCUACAGUCUUUCUUCAUGUGACUCGUGGACUUCCCUUUGUCAUCCUAUGCCUGAGAAUAUAUGAAGGAGGCUGGGAAGGCAAAGGGACGUUCAAUUGUCAUCACUGGC	x	x	x	x	x	x
ppy-mir-205	1	40697508	40697616	-	AAAGAUCCUCAGACAAUCCAUGUGCUUCUCUUGUCCUUCAUUCCACCGGAGUCUGUCUCAUACCCAACCAGAUUUCAGUGGAGUGAAGUUCAGGAGGCAUGGAGCUGAC	x	x	x	x	x
ppy-mir-206	6	52482243	52482328	+	UGCUUCCCGAGGCCACAUGCUUCUUUAUAUCCCCAUAUGGAUUACUUUGCUAUGGAAUGUAAGGAAGUGUGUGGUUUCGGCAAGUG	x	x	x	x	x	x
ppy-mir-208a	14	22873225	22873295	-	UGACAGGCGAGCUUUUGGCCCGGGUUAUACCUGAUGCUCACGUAUAAGACGAGCAAAAAGCUUGUUGGUCA	x	x		x	x
ppy-mir-208b	14	22902043	22902119	-	CCUCUCAGGGAAGCUUUUUGCUCGAAUUAUGUUUCUGAUCCGAAUAUAAGACGAACAAAAGGUUUGUCUGAGGGCAG	x	x	x	x	x
ppy-mir-210	11	335370	335489	-	ACCCGGGCAGUCUCCUCCAGGCGCAGGGCCAGCCCCUGCCCCACCGCACACUGCGCUGCCCCCAAGACCACACGUGUGCCGUGUGACAGCGGCUGAUCUGUGCCUGAGGCAGCGCGACCC	x			x	x
ppy-mir-211	15	26918064	26918166	-	GCCAUGUGACUUGUGGACUUCCCUUUGUCAUCCUUCGCCUAGGGCUCUGAGCAGGGCAGGGACAGCAAAGGGGUGCUCAGUUGUCACUUCCCACAGCACGGAG	x	x			x	x
ppy-mir-214	1	78929979	78930088	+	GGCCUGGCUGGACAGAGUUGUCAUGUGUCUGCCUGUCUACACUUGCUGUGCAGAACAUCCGCUCACCUGUACAGCAGGCACAGACAGGCAGUCACAUGACAACCCAGCCU	x	x	x	x	x	x
ppy-mir-215	1	29611880	29611989	+	AUCAUUCAGAAAUGGUAUACAGGAAAAUGACCUAUGAAUUGACAGACAAUACAGCUGAGUUUGUCUGUCAUUUCUUUAGGCCAAUAUUCUGUACAACUGUGCUACUUCAA	x	x		x	x	x
ppy-mir-216a	2a	55022400	55022509	+	GAUGGCUGUGAGUUGGCUUAAUCUCAGCUGGCAACUGUGAGAUGUUCAUACAAUCCCUCACAGUGGUCUCUGGGAUUAUGCUAAACAGAGCAAUUUCCUUGCCCUCACGA				x	x	x
ppy-mir-216b	2a	55007325	55007406	+	GCAGACUGGAAAAUCUCUGCAGGCAAAUGUGAUGUCACUGAAGAAAUCACACACUUACCCGUAGAGAUUCUACAGUCUGACA	x	x		x	x
ppy-mir-217	2a	55027671	55027780	+	AGUAUAAUUAUUACAUAGUUUUUGAUGUCGCAGAUACUGCAUCAGGAACUGAUUGGAUAAGAAUCAGCCACCAUCAGUUCCUAAUGCAUUGCCUUCAGCAUCUAAACAAG	x	x		x	x
ppy-mir-218-1	4	20528531	20528640	+	GUGAUAAUGUAGCGAGAUUUUCUGUUGUGCUUGAUCUAACCAUGUGGUUGCGAGGUAUGAGUAAAACAUGGUUCCGUCAAGCACCAUGGAACGUCACGCAGCUUUCUACA	x	x	x	x	x	x
ppy-mir-218-2	5	171408121	171408233	-	GACCAGUCGCUUAUGCGGGGCUUUCCUUUGUGCUUGAUCUAACCAUGUGGUGGAACGAUGGAAACGGAACAUGGUUCUGUCAAGCACCGCGGAAAGCACCGUGCUCUCCUGCA	x	x		x	x	x
ppy-mir-219-2	9	124361926	124362022	-	ACUCAGGGGCUUCGCCACUGAUUGUCCAAACGCAAUUCUUGUACGAGUCUGCGGCCAACCGAGAAUUGUGGCUGGACAUCUGUGGCUGAGCUCCGGG	x	x	x	x	x
ppy-mir-220a	X	122719750	122719860	-	GACAGCGUGGCAUUGUAGGGCUCCACCACCGUGUCUGACACUUUGGGCGAGGGCACCAUGCUGAAGGUGUUCAUGAUGCGGUCUGGGAACUCCUCACGGAUCUUACUGAUG	x			x	x
ppy-mir-220b	19	6554475	6554561	+	UUGUAGGGCUCCACCACCGUGUCUGACACUUUGGGCGAGGGCACCACACUGAAGGUGUUCAUGAUGCGGUCUGGGAACUCCUCGCGG	x	x		x	x
ppy-mir-220c	19	50109043	50109125	-	CACUGGGACUACACAGGGCUGUUGUGAAGACUCAAUGAGCUCAUCCCCACACGGCCUUCAGCACAGGGCCUGGCUCAGGGCAG				x	x
ppy-mir-221	X	46470821	46470930	-	UGAACAUCCAGGUCUGGGGCAUGAACCUGGCAUACAAUGUAGAUUUCUGUGUUCGUUAGGCAACAGCUACAUUGUCUGCUGGGUUUCAGGCUACCUGGAAACAUGUUCUC	x	x	x	x	x	x
ppy-mir-222	X	46471641	46471750	-	GCUGCUGGAAGGUGUAGGUACCCUCAAUGGCUCAGUAGCCAGUGUAGAUCCUGUCUUUCGUAAUCAGCAGCUACAUCUGGCUACUGGGUCUCUGAUGGCAUCUUCUAGCU	x	x	x		x
ppy-mir-223	X	63380851	63380960	+	CCUGGCCUCCUGCAGUGCCACGCUCCGUGUAUUUGACAAGCUGAGUUAGACACUCCGUGUGGUAGAGUGUCAGUUUGUCAAAUACCCCAAGUGCGGCACAUGCUUACCAG	x	x		x	x	x
ppy-mir-224	X	152092436	152092516	-	GGGCUUUCAAGUCACUAGUGGUUCCGUUUAGUAGAUGAUUGUGCAUUGUUUCAAAAUGGUGCCCUAGUGACUACAAAGCCC	x	x	x	x	x	x
ppy-mir-296	20	56914083	56914162	-	AGGACCCUUCCGGAGGGCCCCCCCUCAAUCCUGUUGUGCCUAAUUCAGAGGGUUGGGUGGAGGCUCUCCUGAAGGGCUCU	x	x		x	x
ppy-mir-297	4	115566682	115566747	-	UGUAUGUAUGUGUGCAUGUGCAUGUAUGUGUACAUACAUAUAUAUAUAUUACGUACCCAUAUAUCA				x	x
ppy-mir-298	20	56914694	56914781	-	UCAGGUCUUCAGCAGAAGCAGGGCGGUUCUCCCAGUGGUUUUCCUUGACUGUGAGGAACUAGCCUGCUGCUUUGCUCAGGAGUGAGCU	x	x		x	x
ppy-mir-299	14	102585203	102585265	+	AAGAAAUGGUUUACCGUCCCACAUACAUUUUGAAUAUGUAUGUGGGACGGUAAACCGCUUCUU	x	x		x	x
ppy-mir-300	14	102603492	102603574	+	UGCUACUUGAAGAGAGGUAAUCCUUCAUGCAUUUGCUUUACUUGCAAUGAUUAUACAAGGGCAGACUCUCUCUGGGGAGCAAA	x	x		x	x
ppy-mir-301b	22	16950346	16950423	+	GCCGCAGGUGCUCUGACGAGGUUGCACUACUGUGCUCUGAGAAGCAGUGCAAUGAUAUUGUCAAAGCAUCUGGGACCA	x	x	x	x	x
ppy-mir-302b	4	117394496	117394571	-	GCUCCCUUCAACUUUAACAUGGAAGUGCUUUCUGUGACUUUAAAAGAAGUAAGUGCUUCCAUGUUUUAGUAGGAGU	x	x		x	x
ppy-mir-302c	4	117394361	117394428	-	CCUUUGCUUUAACAUGGGGGUACCUGCUGUGUGAAACAAAAGUAAGUGCUUCCAUGUUUCAGUGGAGG	x	x	x	x	x
ppy-mir-302d	4	117393985	117394052	-	CCUCUACUUUAACAUGGAUGCACUUGCUGUGACAUGACAAAAAUAAGUGCUUCCAUGUUUGAGUGUGG	x	x		x	x
ppy-mir-302e	11	63203105	63203176	-	UUGGUUAAGUACUUCCAUGCUUCAGUUUCCUUACCGGUAAGAUGGAUGUAGUAAUAGCACCUACCUUAUAGA				x
ppy-mir-320a	8	21813766	21813847	-	GCUUCGCUCCCCUCCGCCUUCUCUUCCCGGUUCUUCCCGGAGUCGGGAAAAGCUGGGUUGAGAGGGCGAAAAAGGAUGAGGU	x	x	x	x	x
ppy-mir-320b-1	1	111486776	111486854	-	AAUUAAUCCCUCUCUUUCUAGUUCUUCCUAGAGUAAGGAAAAGCUGGGUUGAGAGGGCAAACAAAUUAACUAAUUAAUU	x	x		x	x
ppy-mir-320b-2	1	25489620	25489757	+	UGUUAUUUUUUGUCUUCUACCUAAGAAUUCUGUCUCUUAGGCUUUCUCUUCUCAGUUUUCCCAAAGUUGAGAAAAGCUGGGUUGAGAGGGCAAAAGGAAAAAAAAAGAAUUCUGUCUCUGACACAAUUAGAUAGGGAA	x	x		x	x
ppy-mir-320c-1	18	33389943	33390028	+	UUUGCAUUAAAAAUGAGGCCUUCUCUUCCCACUUCUUCCCAGAGUCAGGAAAAGCUGGGUUGAGAGGGUAGAAAAAAAAUGAUGUA	x	x		x	x
ppy-mir-320c-2	18	35989131	35989180	+	CUUCUCUUUCCAGUUCUUUCCAGAAUUGGGAAAAGCUGGGUUGAGAGGGU	x	x		x	x
ppy-mir-320d-1	13	40656341	40656388	-	UUCUCUUCCCAGUUCUUCCCAAAGUUGAGAAAAGCUGGGUUGAGAGGA	x	x		x	x
ppy-mir-320d-2	X	140667743	140667790	-	UUCUCUUCCCAGUUCUUCUUGGAGUCAGGAAAAGCUGGGUUGAGAGGA	x	x	x	x	x
ppy-mir-323	14	102587145	102587230	+	UUGGUACUUGGAGAGAGGUGGUCCGUGGCGCGUUCGCUUUAUUUAUGGCGCACAUUACACGGUCGACCUCUUUGCAGUAUCUAAUC	x	x	x	x	x
ppy-mir-324	17	7234898	7234980	-	CUGACUAUGCCUCCCCGCAUCCCCUAGGGCAUUGGUGUAAAGCUGGAGACCCACUGCCCCAGGUGCUGCUGGGGGUUGUAGUC	x	x	x	x	x
ppy-mir-325	X	74500586	74500683	-	AUACAGUGCUUGGUUCCUAGUAGGUGUCCAGUAAGUGUUUGUGACGUAAUUUGCUUAUUGAGGACCUCCUAUCAAUCAAGCACUGUGCUAGGCUCUGG	x	x			x
ppy-mir-326	11	70767541	70767635	-	CUCAUCUGUCUGUUGGGCUGGAGGCAGGGCCUUUGUGAAGGCGGGUGGUGCUCAGAUCGCCUCUGGGCCCUUCCUCCAGCCCCGAGGCGGAUUCA	x	x	x	x
ppy-mir-328	16	54564958	54565032	-	UGGAGUGGGGGGGCAGGAGGAGCUCAGGGAGAAAGUGCAUGCAGCCCCUGGCCCUCUCUGCCCUUCCGUCCCCUG	x	x		x
ppy-mir-329-1	14	102588199	102588278	+	GGUACCUGAAGAGAGGUUUUCUGGGUUUCUGUUUCUUUAAUGAGGAUGAAACACACCUGGUUAACCUCUUUUCCAGUAUC	x	x		x	x
ppy-mir-329-2	14	102588514	102588596	+	GUGGUACCUGAAGAGAGGUUUUCUGGGUUUCUGUUUCUUUAUUGAGGAUGAAACACACCUGGUUAACCUCUUUUCCAGUAUCA	x	x		x	x
ppy-mir-330	19	46914859	46914952	-	CUUUGGCGAUCACUGCCUCUCUGGGCCUGUGUCUUAGGCUCUGCAAGAUCAACCGAGCAAAGCACACGGCCUGCAGAGAGGCAGCGCUCUGCCC	x	x	x	x	x
ppy-mir-331	12	96460018	96460105	+	GAGUUUGGUUUUGUUUGGGUUUGUUCUAGGUAUGGUCCCAGGGAUCCCAGAUCAAACCAGGCCCCUGGGCCUAUCCUAAACAACCUAA				x	x
ppy-mir-335	7	127452363	127452454	+	UUUUGAGCGGGGGUCAAGAGCAAUAACGAAAAAUGUUUGUCAUAAACCGUUUUUCAUUAUUGCUCCUGACCUCCUCUCAUUUGCUAUAUUCA	x	x	x	x	x
ppy-mir-337	14	102419848	102419940	+	GUAGUCAGUAGUUGGGGGGUGGGAACGGCUUCAUACAGGAGUUGAUGCACAGUUAUCCAGCUCCUAUAUGAUGCCUUUCUUCAUCCCCUUCAA	x	x	x	x	x
ppy-mir-338	17	71204205	71204271	-	UCUCCAACAAUAUCCUGGUGCUGAGUGAUGACUCAGGCAACUCCAGCAUCAGUGAUUUUGUUGAAGA	x	x		x	x
ppy-mir-339	7	906035	906130	-	CGGGGCGGCCGCUCUCCCUGUCCUCCAGGAGCUCACGUGUGCCUGCCUGUGAGCGCCUUCGACGACAGGAGCCGGCGCCCGCCCCAGUGUCUGCGC	x	x		x	x
ppy-mir-340	5	182637250	182637344	-	UUGUAUCUGGUGUGAUUAUAAAGCAAUGAGACUGAUUGUCAUAUGUCGUUUGUGGGAUCCGUCUCAGUUACUUUAUAGCCAUACCUGGUAUCUUA	x	x		x	x
ppy-mir-342	14	101636286	101636384	+	GAAACUGGGCUCAAGGUGAGGGGUGCUAUCUGUGAUUGAGGGACAUGGUUAAUGGAAUUGUCUCACACAGAAAUCGCACCCGUCACCUUGGCCUACUUA	x	x	x	x	x
ppy-mir-345	14	101827849	101827946	+	ACCCAAACCCUAGGUCUGCUGACUCCUAGUCCAGGGCUCGUGAUGGCUGGUGGGCCCUGAACGAGGGGUCUGGAGGCCUGGGUUUGAAUAUCGCCAGC	x	x		x	x
ppy-mir-346	10	48515803	48515897	+	GGUCUCUGUGUUGGGCGUCUGUCUGCCCGCAUGCCUGCCUCUCUGUUGCUCUGAAGGAGGCAGGGGCUGGGCCUGCAGCUGCCUGGGCAGAGCGG	x	x	x	x	x
ppy-mir-361	X	84302603	84302674	-	GGAGCUUAUCAGAAUCUCCAGGGGUACUUUAUAAUUUCAAAAAGUCCCCCAGGUGUGAUUCUGAUUUGCUUC	x	x	x	x	x
ppy-mir-362	X	50541816	50541877	+	GAAUCCUUGGAACCUAGGUGUGAGUGCUAUUUCAGUGCAACACACCUAUUCAAGGAUUCAAA	x	x	x	x	x
ppy-mir-363	X	133612303	133612377	-	UGUUGUCGGGUGGAUCACGAUGCAAUUUUGAUUAGUAUCAUAGGAGAAAAAUUGCACGGUAUCCAUCUGUAAACC	x	x			x
ppy-mir-365-1	16	14777053	14777139	+	ACCGCAGGGAAAAUGAGGGACUUUUGGGGGCAGAUGUGUUUCCAUUCCACUAUCAUAAUGCCCCUAAAAAUCCUUAUUGCUCUUGCA	x	x	x	x	x
ppy-mir-365-2	17	26416769	26416879	+	AGAGUGUUCAAGGACAGCAAGAAAAAUGAGGGACUUUCAGGGGCAGCUGUGUUUUCUGACUCAGUCAUAAUGCCCCUAAAAAUCCUUAUUGUUCUUGCAGUGUGCAUCGGG	x	x	x	x	x
ppy-mir-367	4	117393857	117393924	-	CCAUUACUGUUGCUAAUAUGCAACUCUGUUUAAUAUAAAUUGGAAUUGCACUUUAGCAAUGGUGAUGG	x	x		x
ppy-mir-369	14	102628320	102628389	+	UUGAAGGGAGAUCGACCGUGUUAUAUUCGCUUUAUUGACUUCGAAUAAUACAUGGUUGAUCUUUUCUCAG	x	x	x	x	x
ppy-mir-370	14	102456388	102456462	+	AGACAGAGAAGCCAGGUCACGUCUCUGCAGUUACACAGCUCACGAGUGCCUGCUGGGGUGGAACCUGGUCUGUCU	x	x	x	x	x
ppy-mir-371	19	55571278	55571344	+	GUGGCACUCAAACUGUGGGGGCACUUUCUGCUCUCUGGUGAAAGUGCCGCCAUCUUUUGAGUGUUAC	x	x	x	x	x
ppy-mir-372	19	55571490	55571556	+	GUGGGCCUCAAAUGUGGAGCACUAUUCUGAUGUCCAAGUGGAAAGUGCUGCGACAUUUGAGCGUCAC	x	x	x	x
ppy-mir-373	19	55572407	55572475	+	GGGAUACUCAAAAUGGGGGCGCUUUCCUUUUUCUCUGUACUGGGAAGUGCUUCGAUUUUGGGGUGUCCC	x	x		x	x
ppy-mir-374a	X	71755747	71755818	-	UACAUCGGCCAUUAUAAUACAACCUGAUAAGUGUUGUAGCACUUAUCAGAUUGUAUUGUAAUUGUCUGUGUA	x	x		x	x
ppy-mir-375	2b	110853426	110853489	-	CCCCGCGACGAGCCCCUCGCACAAACCGGACCUGAGCGUUUUGUUCGUUCGGCUCGCGUGAGGC	x	x	x	x	x
ppy-mir-376a-1	14	102602915	102602982	+	UAAAAGGUAGAUUCUCCUUCUAUGAGUACAUUAUUUAUGAUUAAUCAUAGAGGAAAAUCCACGUUUUC	x	x	x	x	x
ppy-mir-376a-2	14	102602202	102602281	+	GGUAUUUAAAAGGUAGAUUUUCCUUCUAUGGUUACGUGUUUGAUGGUUAAUCAUAGAGGAAAAUCCACGUUUUCAGUAUC	x	x	x	x	x
ppy-mir-376b	14	102602569	102602668	+	CAGUCCUUCUUUGGUAUUUAAAACGUGGAUAUUCCUUCUAUGUUUACGUGAUUCCUGGAUAAUCAUAGAGGAAAAUCCAUGUUUUCAGUAUCAAAUGCUG	x	x		x	x
ppy-mir-376c	14	102601818	102601883	+	AAAAGGUGGAUAUUCCUUCUAUGUUUAUGUUAUUUAUGGUUAAACAUAGAGGAAAUUCCACGUUUU	x	x	x	x	x
ppy-mir-377	14	102624784	102624852	+	UUGAGCAGAGGUUGCCCUUGGUGAAUUCGCUUUAUUUAUGUUGAAUCACACAAAGGCAACUUUUGUUUG	x	x	x	x	x
ppy-mir-378	5	151654572	151654634	+	AGGGCUCCUGACUCCAGGUCCUGUGUGUUACCUAGAAAUAGCACUGGACUUGGAUCAGAAGGC	x	x		x	x
ppy-mir-379	14	102583478	102583544	+	AGAGAUGGUAGACUAUGGAACGUAGGCGUUAUGAUUUUUGACCUAUGUAACAUGGUCCACUAACUCU	x	x		x	x
ppy-mir-380	14	102586431	102586490	+	AAGAUGGUUGACCAUAGAACAUGCGCUAUCUCUGUGUCGUAUGUAAUAUGGUCCACUCUU				x	x
ppy-mir-381	14	102608058	102608132	+	UACUUAAAGCGAGGUUGCCCUUUGUAUAUUCGGUUUAUUGACAUGGAAUAUACAAGGGCAAGCUCUCUGUGAGUA	x	x	x	x	x
ppy-mir-382	14	102616490	102616565	+	UACUUGAAGAGAAGUUGUUCGUGGUGGAUUCCCUUUACUUAUGACGAAUCAUUCACGGACAACACUUUUUUCAGUA	x	x		x	x
ppy-mir-383	8	14124271	14124343	-	CUCCUCAGAUCAGAAGGUGAUUGUGGCUUUGGGUGGAUAUUAAUCAGCCACAGCACUGCCUGGUCAGAAAGAG	x	x	x	x	x
ppy-mir-384	X	74421171	74421258	-	UGUUAAAUCAGGAAUUGUAAACAAUUCCUAGACAAUAUGUAUAAUGUUCAUAAGUCAUUCCUAGAAAUUUUUCAUAAUGCCUGUAACA				x	x
ppy-mir-409	14	102628022	102628100	+	UGGUACUCGGGGAGAGGUUACCCGAGCAACUUUGCAUCUGGACGACGAAUGUUGCUCGGUGAACCCCUUUUCGGUAUCA	x	x	x	x	x
ppy-mir-410	14	102628634	102628713	+	GGUACCUGAGAAGAGGUUGUCUGUGAUGAGUUCGCUUUUAUUAAUGACGAAUAUAACACAGAUGGCCUGUUUUCAGUACC	x	x	x	x	x
ppy-mir-411	14	102584737	102584832	+	UGGUACUUGGAGAGAUAGUAGACCGUAUAGCGUACGCUUUAUCUGUGACGUAUGUAACACGGUCCACUAACCCUCAGUAUCAAAUCCAUCCCCGAG	x	x	x	x	x
ppy-mir-412	14	102628169	102628259	+	CUGGGGUACGGGGAUGGAUGGUCGACCAGUUGGAAAGUAAUUGUUUCUAAUGUACUUCACCUGGUCCACUAGCCGUCCGUAUCCGCUGCAG	x	x	x	x	x
ppy-mir-421	X	71686106	71686190	-	GCACUUGUAGGGCGUCAUUAAAUGUUUGUUGAAUGAAAAAAUGAAUCAUCAACAGACAUUAAUUGGGCGCCUGCUCUGUGAUCUC	x	x		x	x
ppy-mir-422a	15	60872160	60872249	-	GAGAGAAGCACUGGACUGAGGGUCAGAAGGCCUGAGUGUCUCUGCUGCAGAUGGGCUCUCUGUCCCUGAGCCAAGCUUUGUCCUCCCUGG	x			x	x
ppy-mir-423	17	24902242	24902331	+	AGGAAGUUAGGCUGAGGGGCAGAGAGCGAGACUUUUCUAUUUUCCAAAAGCUCGGUCUGAGGCCCCUCAGUCUUGCUUCCUACCCCGCGC	x	x		x	x
ppy-mir-424	X	134005869	134005966	-	CGAGGGGAUACAGCAGCAAUUCAUGUUUUGAAGUGUUCUAAAUGGUUCAAAACGUGAGGCGCUGCUAUACCCCCUCGUGGGGAAGGUAGAAGGUGGGG	x	x	x	x	x
ppy-mir-425	3	97473537	97473623	+	GAAAGCGCUUUGGAAUGACACGAUCACUCCCGUUGAGUGGGCACCCGAGAAGCCAUCGGGAAUGUCGUGUCCGCCCAGUGCUCUUUC			x	x	x
ppy-mir-429	1	229421350	229421429	-	CGCCGGCCGAUGGGCGUCUUACCAGACAUGGUUAGACCUGGCCGUCUGUCUAAUACUGUCUGGUAAAACCGUCCAUCCGC	x	x			x
ppy-mir-431	14	102426387	102426500	+	UCCUGCUUGUCCUGCGAGGUGUCUUGCAGGCCGUCAUGCAGGCCACACUGACGGUAACGUUGCAGGUCGUCUUGCAGGGCUUCUCGCAAGACGACAUCCUCAUCACCAACGACG	x	x	x	x	x
ppy-mir-432	14	102429866	102429959	+	UGACUCCUCCAGGUCUUGGAGUAGGUCAUUGGGUGGAUCCUCUAUUUCCUUACGUGGGCCACUGGAUGGCUCCUCCAUGUCUUGGAGUAGAUCA	x	x	x	x	x
ppy-mir-433	14	102427266	102427358	+	CCGGGGAGAAGUACGGUGAGCCUGUCAUUAUUCAGAGAGGCUAGAUCCUCUGUGUUGAGAAGGAUCAUGAUGGGCUCCUCGGUGUUCUCCAGG	x	x	x	x	x
ppy-mir-448	X	113777748	113777858	+	GCCGGGAGGUUGAACAUCCUGCAUAGUGCUGCCAGGAAAUCCCUAUUUCAUAUAAGAGGGGGCUGGCUGGUUGCAUAUGUAGGAUGUCCCAUCUCCCAGCCCACUUCGUCA	x	x	x	x	x
ppy-mir-449a	5	56431748	56431838	-	CUGUGUGUGAUGAGCUGGCAGUGUAUUGUUAGCUGGUUGAAUAUGUGAAUGGCAUCGGCUAACGUGCAACUGCUGUCUUAUUGCAUAUACA	x	x		x	x
ppy-mir-449b	5	56431862	56431958	-	UGACCUGAAUCAGGUAGGCAGUGUAUUGUUAGCUGGCUGCUUUGGUCAAGUCAGCAGCCACAACUACCCUGCCACUUGCUUCUGGAUAAAUUCUUCU	x	x		x	x
ppy-mir-450a-1	X	133999582	133999672	-	AAACGAUACUAAACUGUUUUUGCGAUGUGUUCCUAAUAUGCACAAUAAAUAUAUUGGGAACAUUUUGCAUGUAUAGUUUGGUAUCAAUAUA	x	x		x	x
ppy-mir-450a-2	X	133999749	133999848	-	CCAAAGAAAGAUGCUAAACUAUUUUUGCGAUGUGUUCCUAAUACGUAAUAUAAAUGUAUUGGGGACAUUUUGCAUUCAUAGUUUUGUAUCAAUGAUAUGG	x	x		x	x
ppy-mir-450b	X	133999430	133999507	-	GCAGAAUUAUUUUUGCAAUAUGUUCCUGAAUAUGUAAUAUAAGUGUAUUGGGAUCAUUUUGCAUCCAUAGUUUUGUAU	x	x	x	x	x
ppy-mir-451	17	23605620	23605691	-	CUUGGGAAUGGCAAGGAAACCGUUACCAUUACUGAGUUUAGUAAUGGUAAUGGUUCUCUUGCUAUACCCAGA	x	x	x	x	x
ppy-mir-452	X	152093485	152093569	-	GCUAAGCACUUACAACUGUUUGCAGAGGAAACUGAGACUUUGUAACUAUGUCUCAGUCUCAUCUGCAAAGAAGUAAGUGCUUUGC	x	x	x	x	x
ppy-mir-453	14	102618891	102618970	+	GCAGGAAUGCUGCGAGCAGUGCCACCUCAUGGUACUCGGAGGGAGGUUGUCCGUGGUGAGUUCGCAUUAUUUAAUGAUGC			x	x	x
ppy-mir-455	9	109749658	109749753	+	UCCCUGGCGUGAGGGUAUGUGCCUUUGGACUACAUCGUGGAAGCCAGCACCAUGCAGUCCAUGGGCAUAUACACUUGCCUCAAGGCCUAUGUCAUC	x	x	x	x	x
ppy-mir-484	16	15706239	15706317	+	AGCCUCGUCAGGCUCAGUCCCCUCCCGAUAAACCCCUAAAUAGGGACUUUCCCGGGGGGUGACCCUGGCUUUUUUGGCG	x	x	x	x	x
ppy-mir-485	14	102618120	102618192	+	ACUUGGAGAGAGGCUGGCCGUGAUGAAUUCGAUUCAUCAAAGCGAGUCAUACACGGCUCUCCUCUCUUUUAGU	x	x	x	x	x
ppy-mir-486	8	42166395	42166462	-	GCAUCCUGUACUGAGCUGCCCCGAGGCCCUUCAUGCUGCCCAGCUCGGGGCAGCUCAGUACAGGAUAC	x	x	x	x	x
ppy-mir-487a	14	102614611	102614690	+	GGUACUUGAAGAGUGGUUAUCCCUGCUGUGUUCGCUUAAUUUAUGACGAAUCAUACAGGGACAUCCAGUUUUUCAGUAUC	x	x	x	x	x
ppy-mir-487b	14	102608591	102608674	+	UUGGUACUUGGAGAGUGGUUAUCCCUGUCCUGUUCGUUUUGCUCAUGUCGAAUCGUACAGGGUCAUCCACUUUUUCAGUAUCAA	x	x	x	x	x
ppy-mir-488	1	73870648	73870730	+	GAGAAUCAUCUCUCCCAGAUAAUGGCACUCUCAAACAAGUUUCCAAGUUGUUUGAAAGGCUAUUUCUUGGUCAGAUGACUCUC	x	x		x	x
ppy-mir-489	7	82622602	82622685	+	GUGGCAGCUUGGUGGUCGUAUGUGUGGCGCCAUUUACUUGAACCUUUAGGAGUGACAUCACAUAUACGGCAGCUAAACUGCUAC	x	x		x	x
ppy-mir-490	7	134014984	134015111	+	UGGAGGCCUUGCUGGUUUGGAAAGUUCAUUGUUCGACACCAUGGAUCUCCAGGUGGGUCAAGUUUAGAGAUGCACCAACCUGGAGGACUCCAUGCUGUUGAGCUGUUCACGAGCAGCGGACACUUCCA	x	x		x	x
ppy-mir-491	9	40469969	40470052	-	UUGACUUAGCUGGGUAGUGGGGAACCCUUCCAUGAGGAGUAGAACACUCCUUAUGCAAGAUUCCCUUCUACCUGGCUGGGUUGG	x	x	x	x	x
ppy-mir-492	12	95974944	95975064	+	CAACUACGAGCCACGGUACUACGAGGACCAUUGAGGACCUGCGGGACAAGAUUCUUGGUGCCACCAUUGAGAACUCCAGGAUUGUCCUGCACAUCAACAAUUGCUCAUCUGGCUGCAGAUG				x	x
ppy-mir-493	14	102415715	102415803	+	CUGGCCUCCAGGGCUUUGUACAUGGUAGGCUUUCAUUCAUUCGUUUGCACAUUCGGUGAAGGUCUACUGUGUGCCAGGCCCUGUGCCAG	x	x	x		x
ppy-mir-494	14	102591073	102591153	+	GAUACUCGAAGGAGAGGUUGUCCGUGUUGUCUUCUCUUUAUUUAUGAUGAAACAUACACGGGAAACCUCUUUUUUAGUAUC	x	x	x	x	x
ppy-mir-495	14	102595205	102595283	+	UACCUGAAAAGAAGUUGCCCAUGUUAUUUUCGCUUUAUAUGUGACGAAACAAACAUGGUGCACUUCUUUUUCGGUAUCA	x	x	x	x	x
ppy-mir-496	14	102623301	102623402	+	CCCAAGUCAGGUACUCGAAUGGAGGUUGUCCAUGGUGUGUUCAUUUUAUUUAUGAUGAGUAUUACAUGGCCAAUCUCCUUUUGGUACUCAAUUCUUCUUGGG	x	x		x	x
ppy-mir-497	17	7022994	7023105	-	CCACCCCGGUCCUGCUCCCGCCCCAGCAGCACACUGUGGUUUGUGCGGCAUUGUGGCCACGUCCAAACCACACUGUGGUGUUAGAGCGAGGGUGGGGGAGGCACCGCCGAGG	x	x		x	x
ppy-mir-498	19	55448578	55448701	+	AACCCUCCUUGGGAAGUGAAGCUCAGGCUGUGAUUUCAAGCCAGGGGGCGUUUUUCUGUAACUGGAUGAAAAGCACCUCCAGGGCUUGAAGCUCACAGUUUGAGAGCAAUCGUCUAACGAAGUU				x	x
ppy-mir-499	20	32202566	32202687	+	GCCCUGUCCCCUGUGCCUUGGGCGGGCGGCCGUUAAGACUUGCAGUGAUGUUUAACUCCUCUCCACGUGAACAUCACAGCAAGUCUGUGCUGCUUCCCGUCCCUACGCUGCUUGGGCAGGGU	x	x		x	x
ppy-mir-500	X	50541281	50541364	+	GCUCCCCCUCUCUAAUCCUUGCUACCUGGGUGAGAGUGCUGUCUGAAUGCAAUGCACCUGGGCAAGGAUUCUGAGAGCGAGAGC	x	x	x	x	x
ppy-mir-501	X	50547696	50547773	+	CCUCUCUAAUCCUUGCUAUCUGGGUGCUAGUGCUGUCUCAAUGCAAUGCACCUGGGCAAGGAUUCAGAGAGGGGGAGC	x			x	x
(ppy-mir-502)	X	50547689	50547774	+	UGCUCCCCCUCUCUAAUCCUUGCUAUCUGGGUGCUAGUGCUGUCUCAAUGCAAUGCACCUGGGCAAGGAUUCAGAGAGGGGGAGCU	x	x		x
ppy-mir-503	X	134005583	134005653	-	UGCCCUAGCAGCGGGAACAGUUCUGCAGUGAGCGAUUGGUGCUCUGGAGUAUUGUUUCCGCUGCCAGGGUA	x	x		x	x
ppy-mir-504	X	138277859	138277941	-	GCUGCUGUUGGGAGACCCUGGUCUGCACUCUAUCUGUAUUCUUACUGAAGGGAGUGCAGGGCAGGGUUUCCCAUACAGAGGGC	x	x	x	x	x
ppy-mir-505	X	139575141	139575223	-	GAUGCACCCAGUGGGGGAGCCAGGAAGUAUUGAUGUUUCUGCCAGUUUAGCGUCAACACUUGCUGGUUUCCUCUCUGGAGCAU	x	x	x	x	x
ppy-mir-506	X	147115915	147116038	-	GCCACCACCAUCAGCUACGCUAUGUGUAGUGCCUUAUUCAGGAAGGUGUUACUUAAUAGAUUAAUAUUUGUAAGGCACCCUUCUGAGUAGAGUAAUGUGCAACAUGGACAACAUUUGUGGUGGC	x	x		x	x
ppy-mir-507	X	147116183	147116272	-	GUGCUGUGUGUAGUGCUUCACUUCAAGAAGUGCCAUGCAUGUGUCUAGAAAUAUGUUUUGCACCUUUUGGAGUGAAAUAAUGCACAACAG	x	x	x	x	x
ppy-mir-508	X	147125085	147125199	-	CCACCUUCAGCUGAGUGUAGUGCCCUACUCCAGAGGGCGUCACUCACGUAAACUAAAACAUGAUUGUAGCCUUUUUGAGUAGAGUAAUACACAUCACGUAAGGCAUAUUUGGUGG	x	x		x	x
ppy-mir-509-1	X	147140172	147140265	-	CAUGCUGUGUGUGGUACCCUACUGCAGACAGUGGCAAUCAUGUAUAAUUAAAAAUGAUUGGUACGUCUGCAGGUAGAGUACUGCAUGACACAUG	x	x		x	x
(ppy-mir-509-2)	X	147140175	147140265	-	CAUGCUGUGUGUGGUACCCUACUGCAGACAGUGGCAAUCAUGUAUAAUUAAAAAUGAUUGGUACGUCUGCAGGUAGAGUACUGCAUGACAC	x	x		x	x
(ppy-mir-509-3)	X	147140180	147140255	-	GUGGUACCCUACUGCAGACAGUGGCAAUCAUGUAUAAUUAAAAAUGAUUGGUACGUCUGCAGGUAGAGUACUGCAU	x	x		x	x
ppy-mir-510	X	147155823	147155898	-	GUGGUGUCCUACUCCGGAGAGUGGCAAUCACAUGUUCAAUCAAGUGUGAUUGAAACCUCUAAGAGUGGAAUAACAC	x			x	x
ppy-mir-511-1	10	18623556	18623642	+	CAAUAGACACCCAUCGUGUCUUUUGCUCUGCAGUCAGUAAAUAUUUUUUUGUGAAUGUGUAGCAAAAGACAGAAUGGUGGUCCAUUG	x	x	x	x	x
(ppy-mir-511-2)	10	18623556	18623642	+	CAAUAGACACCCAUCGUGUCUUUUGCUCUGCAGUCAGUAAAUAUUUUUUUGUGAAUGUGUAGCAAAAGACAGAAUGGUGGUCCAUUG	x	x	x	x	x
ppy-mir-512-1	19	55442498	55442581	+	UCUCAGUCUGUGGCGCUCAGCCUUGGGGGCACUUUCUGGUGCCAGAAUGAAAGUGCUGUCAUAGCUGAGGUCCAAUGACUGAGG	x	x		x	x
(ppy-mir-512-2)	19	55442492	55442589	+	GGUACUUCUCAGUCUGUGGCGCUCAGCCUUGGGGGCACUUUCUGGUGCCAGAAUGAAAGUGCUGUCAUAGCUGAGGUCCAAUGACUGAGGCGAGCACC	x	x		x	x
ppy-mir-513a-1	X	147101263	147101391	-	GGGAUGCCACAUUCAGCCAUUCAGUGUACAGUGCCUUUCACAGGGAGGUGUCAUUUAUGUGAACUAAAAUAUAAAUCUCACCUUUCUGAGAAGAGUAAUGUACAGCAUGCACUGCAUAUGUGGUGUCCC	x	x		x	x
ppy-mir-513a-2	X	147110689	147110815	-	GGAUGCCACAUUCAGCCAUUCAGUGUGCAGUGCCUUUCACAGGGAGGUGUCAUUUAUGUGAACUAAAAUAUAAAUUUCACCUUUCUGAGAAGGGUAAUGUACAGCAUGCACUGCGUAUGUGGUGUCC	x	x		x	x
ppy-mir-513b	X	147086781	147086864	-	GUGUACAGUGCCUUUCACAAGGAGGUGUCAUUUAUGUGAACUAAAAUGUAAAUGUCACCUUUUUGAGAAGAGUAAUGUACAGCA	x	x		x	x
ppy-mir-513c	X	147101285	147101366	-	GUACAGUGCCUUUCACAGGGAGGUGUCAUUUAUGUGAACUAAAAUAUAAAUCUCACCUUUCUGAGAAGAGUAAUGUACAGCA	x			x	x
ppy-mir-514-1	X	147162781	147162878	-	AACAUGUUGUCUGUGGUACCCUACUCUGGAGAGUGGCAAUCAUGUGUAAUUAAAUUUGAUUGACACCUCUGUGAGUAGAGUAACGCAUGACACAUACG	x			x	x
(ppy-mir-514-2)	X	147162786	147162873	-	GUUGUCUGUGGUACCCUACUCUGGAGAGUGGCAAUCAUGUGUAAUUAAAUUUGAUUGACACCUCUGUGAGUAGAGUAACGCAUGACAC	x			x	x
(ppy-mir-514-3)	X	147162786	147162873	-	GUUGUCUGUGGUACCCUACUCUGGAGAGUGGCAAUCAUGUGUAAUUAAAUUUGAUUGACACCUCUGUGAGUAGAGUAACGCAUGACAC	x			x	x
ppy-mir-515-1	19	55460257	55460339	+	UCUCAUGCAGUCAUUCUCCAAAAGAAAGCACUUUCUGUUGUCUGAAAGCAGAGUGCCUUCUUUUGGAGCGUUACUGUUUGAGA	x	x	x	x	x
(ppy-mir-515-2)	19	55460257	55460339	+	UCUCAUGCAGUCAUUCUCCAAAAGAAAGCACUUUCUGUUGUCUGAAAGCAGAGUGCCUUCUUUUGGAGCGUUACUGUUUGAGA	x	x	x	x	x
ppy-mir-516a-1	19	55541606	55541695	+	UCUCAGGCUGUGACCUUCUCGAGGAAAGAAGCACUUUCUGUUGUCUGAAAGAAAAGAAAGUGCUUCCUUUCAGAGAGUUACGGUUUGAGA	x	x		x	x
(ppy-mir-516a-2)	19	55541606	55541695	+	UCUCAGGCUGUGACCUUCUCGAGGAAAGAAGCACUUUCUGUUGUCUGAAAGAAAAGAAAGUGCUUCCUUUCAGAGAGUUACGGUUUGAGA	x	x		x	x
ppy-mir-516b-1	19	55511421	55511510	+	UCUCAGGCUGUGACCAUCUGGAGGUAAGAAGCACUUUCUGUUUUGUGAAAGAAAAGAAAGUGCUUCCUUUCAGAGGGUUACUCUUUGAGA	x	x	x	x	x
ppy-mir-516b-2	19	55501004	55501095	+	UCUCAUGAGUGUGACCAUCUGGAGGUAAGAAGCACUUUUUGUUUUGUGAAAGAAAAGAAAGUGCUUCCUUUCAGAGGGAUUACUCUUUGAGA	x	x		x	x
ppy-mir-517a	19	55485875	55485961	+	UCUCAGGCAGUGACCCUCUAGAUGGAAGCACUGUCUGUUGUAUAAAAGAAAAGAUCGUGCAUCCCUUUAGAGUGUUACUGUUUGAGA	x	x	x	x	x
(ppy-mir-517b)	19	55485884	55485952	+	GUGACCCUCUAGAUGGAAGCACUGUCUGUUGUAUAAAAGAAAAGAUCGUGCAUCCCUUUAGAGUGUUAC	x	x		x	x
(ppy-mir-517c)	19	55485870	55485964	+	GAAGAUCUCAGGCAGUGACCCUCUAGAUGGAAGCACUGUCUGUUGUAUAAAAGAAAAGAUCGUGCAUCCCUUUAGAGUGUUACUGUUUGAGAAAA	x	x		x	x
ppy-mir-518a-1	19	55505640	55505726	+	UCUCAUGCUGUGACUCUGCAAAGGGAAGCCCUUUCUGUUGUCUAAAAGAAAAGAAAGCGCUUCCCUUUGGAGUGUUACGGUUUGAGA	x	x		x	x
(ppy-mir-518a-2)	19	55505640	55505726	+	UCUCAUGCUGUGACUCUGCAAAGGGAAGCCCUUUCUGUUGUCUAAAAGAAAAGAAAGCGCUUCCCUUUGGAGUGUUACGGUUUGAGA	x	x		x
ppy-mir-518b	19	55470706	55470788	+	UCAUGCUGUGACCCUCUAGAGGGAAGCGCUUUCUGUUGUCUGAAAGAAAAGAAAGUGCAUCCUUUUAGAGGUUUACUGUUUGA				x	x
ppy-mir-518c	19	55482645	55482745	+	GCGAGAAGAUCUCAUGCUGUGACUCUCUGGAGGGAAGCACUUUCUGUUGUCUGAAAGAAAACAAAGCGCUUCUCUUUAGAGUGUUACGGUUUGAGAAAAGC	x	x	x	x	x
(ppy-mir-518d)	19	55482657	55482740	+	CAUGCUGUGACUCUCUGGAGGGAAGCACUUUCUGUUGUCUGAAAGAAAACAAAGCGCUUCUCUUUAGAGUGUUACGGUUUGAGA	x	x		x	x
ppy-mir-518e	19	55480152	55480238	+	UCUCAGGCUGUGACCCUCUAGAGGGAAGCACUUUCUCUUGUCUAAAAGAAAAGAAAGCGCUUCUCUUUAGAGGAUUACUCUUUGAGA				x	x
ppy-mir-518f	19	55475773	55475859	+	UCUCAUGCUGUGACCCUCUAGAGGGAAGCACUUUCUCUUGUCUAAAAGAAAAGAAAGCGCUUCUCUUUAGAGGAUUACUCUUUGAGA	x	x	x	x	x
ppy-mir-519a-1	19	55470705	55470789	+	CUCAUGCUGUGACCCUCUAGAGGGAAGCGCUUUCUGUUGUCUGAAAGAAAAGAAAGUGCAUCCUUUUAGAGGUUUACUGUUUGAG	x	x		x	x
ppy-mir-519a-2	19	55542821	55542903	+	AGGCUGUGACCCUCUACAGGGAAGCACUUUCUGUUGUCUGAAAGAAAGGAAAGUGCAUCCUUUUAGAGUGUGACUGUUUGAGA	x	x		x	x
(ppy-mir-519b)	19	55470707	55470787	+	CAUGCUGUGACCCUCUAGAGGGAAGCGCUUUCUGUUGUCUGAAAGAAAAGAAAGUGCAUCCUUUUAGAGGUUUACUGUUUG	x	x	x	x	x
(ppy-mir-519c)	19	55470704	55470789	+	UCUCAUGCUGUGACCCUCUAGAGGGAAGCGCUUUCUGUUGUCUGAAAGAAAAGAAAGUGCAUCCUUUUAGAGGUUUACUGUUUGAG	x	x		x	x
ppy-mir-519d	19	55486957	55487041	+	CAUGCUGUGACCCUCCAAAGGGAAGCACUUCCUGUUUGUUUUCUCUUCAACAAAGUGCCUCCCUUUAGAGUGUUACCGUUUGGGA	x	x		x
ppy-mir-519e	19	55454916	55455002	+	UCUCAUGCAGUCAUUCUCCAAAAGGGAGUACUUUCUGUUGUCUGAAAGAAAACAAAGUGCCUCCUUUUAGAGUGUUACUGUUUGAGA	x	x		x	x
ppy-mir-520a	19	55466122	55466202	+	CUCAGGCUGUGACCCUCCAGAGGGAAGUACUUUCUGUUGUCUGAGAGAAAAGAAAGUGCUUCCCUUUGGACUGUUUCGGUU	x	x	x	x	x
ppy-mir-520b	19	55476981	55477041	+	CCCUCUACAGGGAAGCACUUUCUGUUGUCUGAAAGAAAAGAAAGUGCUUCCUUGUAGAGGG	x	x		x	x
ppy-mir-520c	19	55481357	55481443	+	UCUCAGGCUGUGAUCCUCUGGAAGGAAGCACUUUCUGUUGUCUGAAAGAAAAGAAAGUGCUUCCUUUUAGAGGGUUACCGUUUGAGA	x	x		x	x
ppy-mir-520d	19	55491990	55492076	+	UCUCAUGCUGUGACUCUACAAAGGGAAGCCCUUUCUGUUGUCUAAAAAAAAAGAAAGUGCUUCUCUUUGGUGGGUUACGGUUUGAGA	x	x		x	x
ppy-mir-520e	19	55450076	55450162	+	UCUCCUGCUGUGACACUCAAGAUGGAAGCAAUUUCUGUUGUCUGAAAGGAAAGAAAGUGCUUCCUUUUUGAGGGUUACUGUUUGAGA	x	x		x	x
ppy-mir-520f	19	55457107	55457193	+	UCUCAGGCUGUGACCCUCUAAAGGGAAGCACUUUCUGUGGUCAGAAAGAAAAGCAAGUGCUUCCUUUUAGAGGGUUACCGUUUGGGA	x	x		x	x
ppy-mir-520g	19	55494046	55494135	+	UCCCACGCUGUGACCCUCUAGAGGAAGCACUUUCUGUUUGUUGUCGGAGAGAAAACAAAGUGCUUCCCUUUAGAGUGUUACCGUUUGGGA				x	x
ppy-mir-520h	19	55517007	55517095	+	UCCCACGCUGUGACCCUCUAGAGGAAGCACUUUCUGUUUGUUGUCCGAGAGAAAACAAAGUGCUUCCCUUUAGAGUGUUACGUUUGGGA	x	x		x	x
ppy-mir-521-1	19	55526919	55527005	+	UCUCAUGCUGUGACCCUCCAAAGGGAAGAACUUUCUGUUGUCUAAAAGAAAAGAACGCACUUCCCUUUAGAGUGUUACCGUGUGAGA	x	x		x	x
ppy-mir-521-2	19	55490265	55490356	+	UCUCAGGCUGUGACUCUCCAAAGGGAAGAACUUUCUGUUGUCUAAAAGAAAAGAAAAGAACGCACUUCCCUUUAGAGUGUUACCGUGUGAGA	x	x		x
ppy-mir-522	19	55531030	55531116	+	UCUCAGGCUGUGACCCUCUAGAGGGGAGCACUUUCUGUUGUCUGAAAGAAAAGAAAAUGGUUCCCUUUAGAGUGUUAGGCUUUGAGA	x	x		x	x
ppy-mir-523	19	55474120	55474206	+	UCUCGUGCUGUGACCCUCUAGAGGGAAGCACUUUCUGUCGUCUGAAAGAAAAGAACGCGCUUCCCUAUGGAGGGUUACCCUUUGAGA	x	x		x	x
ppy-mir-524	19	55484611	55484697	+	UCUCAUGCUGUGACCCUACAAAGGGAAGCACUUUCUCUUGUCUAAAGGAAAAGAAGGCGCUUCCCUUUGGAGUGUUACGGUUUGAGA	x	x		x	x
ppy-mir-525	19	55473271	55473356	+	CUCAGGCUGUGACUCUCCAGAGGGAUGCACUUUCUCUUAUGUGAAAAAAAAAGAAGGCGCAUCCCUUUAGAGCGUUACGGUUUGGG	x	x		x	x
ppy-mir-526a-1	19	55480153	55480237	+	CUCAGGCUGUGACCCUCUAGAGGGAAGCACUUUCUCUUGUCUAAAAGAAAAGAAAGCGCUUCUCUUUAGAGGAUUACUCUUUGAG	x	x		x	x
ppy-mir-526a-2	19	55461733	55461798	+	GUGACCCUCUAGAGGGAAGCACUUUCUGUUUGAAAGAAAGGAAAGUGCAUCCUUUUAGAGGAUUAC				x	x
ppy-mir-526b	19	55469606	55469691	+	UCAGGCUGUGACCCUCUUGAGGGAAGCACUUUCUGUUGUCUGAAAAGAAAAGCAAGUGCUUCCUUUUUAUGAGGCUUACUGUCUGA	x	x		x	x
ppy-mir-527	19	55533164	55533250	+	UCUCAUGCUGUGACUCUGCAAAGGGAAGCCCUUUCUGUUGUCUAAAAGAAAAGAAAGUGCUUCCCUUUGGUAGGUUACGGUUUGAGA	x	x		x	x
ppy-mir-532	X	50535905	50535995	+	CGACUUGCUUUCUCUCCUCCAUGCCUUGAGUGUAGGACCGUUGGCAUCUUAAUUACCCUCCCACACCCAAGGCUUGCAGAAGAGCGAGCCU				x	x
ppy-mir-539	14	102609453	102609530	+	AUACUUGAGGAGAAAUUAUCCUUGGUGUGUUCGCUUUAUUUAUGAUGAAUCAUACAAGGACAAUUUCUUUUUGAGUAU	x	x	x	x	x
ppy-mir-541	14	102627217	102627300	+	ACGUCAGGGAAAGGAUUCUGCUGUCGGUCCCACUCCAAAGUUUACAGAAUGGGUGGUGGGCACAGAAUCCGGACUCUGCUUGUG	x	x		x	x
ppy-mir-542	X	134000586	134000681	-	CAGAUCUCAGACAUCUCGGGGAUCAUCAUGUCACGAGAUACCAGUGUGCACUUGUGACAGAUUGAUAACUGAAAGGUCUGGGAGCCACUCAUCUUC	x	x	x		x
ppy-mir-543	14	102593436	102593513	+	UACUUAAUGAGAAGUUGCCCGUGUUUUUUUCGCUUUAUUUGUGACGAAACAUUCGCGGUGCACUUCUUUUUCAGUAUC	x	x	x	x	x
ppy-mir-544	14	102610806	102610896	+	AUUUUCAUCACCUAGGGAUCUUGUUAAAAAGCAGAUUCUGAUUCAGGGACCAAGAUUCUGCAUUUUUAGCAAGUUCUCAAGUGAUGCUAAU	x	x	x	x	x
ppy-mir-545	X	71755565	71755670	-	CCCAGCCUGGCACAUUAGUAGGCCUCAGUAAAUGUUUAUUAGAUGAAUAAAUGAAUGACUCAUCAGCAAACAUUUAUUGUGUGCCUGCUAAAGUGAGCUCCACAGG	x	x	x	x	x
ppy-mir-548a-1	6	19314543	19314639	+	UGCAGGGAGGUAUUAAGUUGGUGCAAAAGUAAUUGUGGUUUUUGCCACUAAAAGUAAUGACAAAACUGGCAAUUACUUUUGCACCAAACCUGAUAUU	x	x		x	x
ppy-mir-548a-2	6	138182621	138182715	+	UGUGAUGUAUUAGGUUGGUACAAAAGUAAUUGGGGUUUUUUGCCAUUAAAAGUAAUGACAAAACGGGCAAUUACUUUUGCACCAAACUAAUAUAA				x	x
ppy-mir-548a-3	3	86336449	86336539	-	AAUGUAUUAGGUUGGUGCAGAAGUAAUUGCGAUUUUUGCCAUUACUUUCAAUGGCAAAAACUGCAAUUAUUUCUGCGCCAACAUAAUACUU	x			x	x
ppy-mir-548c	12	64660424	64660520	+	CAUUGGCAUCUAUUAGGUUGGUGCAAAAGUAAUUGCGGUUUUUGCCAUUACUUUCAGUAGCAAAAAUCUCAAUUACUUUUGCACCAACUUAAUACUU	x	x	x	x	x
ppy-mir-548d-1	8	131023303	131023399	-	AAACAAGUUAUAUUAGGUUGGUGCAAAAGUAAUUGUGGUUUUUGCCUAUAAAAGUAAUGGCAAAAACCACAGUUUCUUUUGCACCAGACUAAUAAAG	x	x		x	x
ppy-mir-548d-2	12	37580187	37580279	+	AGAGAGAAGUAUUAGGUUAGUGCAAAAGUAAUUGUGGUUUUUGCCAUUGAAAGUAAUUGCAAAAUCACAAUUACUUUUCUACCAACCUAAUAA	x	x		x	x
ppy-mir-548e	10	110341492	110341579	+	UUAUUAGGUUGGUACAAAAGUAAUCUCAGUUUUUGCUAUUACGUUUAAAGUCAAAAACGGUGACUACUUUUGCACCAACCUGAUAGAA	x			x	x
ppy-mir-548f-1	20	54193465	54193548	+	AUUAGGUUGGCGCAAAAGUAAUCACAGUUUUUGCCAUUACUUAUAAUGACAAAAAAUGUGAUUACUUUUGUGCCAACCUAAUAG				x	x
ppy-mir-548f-2	2b	103988415	103988510	-	UAAUAACUAUUAGGUUGGUGCAAACAUAAUUGCAUUUUUUGUCAUUACUUUUAAUGGCAAAAACUGUAAUUACUUUUGCACCAACCUAAUAUUUUA	x	x		x	x
ppy-mir-548f-3	5	111326548	111326634	-	AUUAGGUUGGUGCAAACCUAAUUGCAAUUUUUGCAAUUUUUUUAAGUAAUUGCAAAAACUGUAAUUACUUUUGCACCAACCGAAUAC	x	x		x	x
ppy-mir-548f-5	X	33010250	33010331	-	UAUUAGGUUGCUGCAAAAGUAAUCAUGUUUUUUUCCAUUGAAAGUAAUGGGAAAAACUGUAAUUACUUUUGUUCCAACCUAA	x	x		x	x
ppy-mir-548g	4	152937683	152937771	-	AGUUAUUAGAUUAGUGCAAAAGUAAUUGCAGUUUUUGCAUUACAUUCUACGGCAAAACCAUAAUUACUUUUGUACCAACAUAAUACUUC	x			x	x
ppy-mir-548h-1	14	64992949	64993050	-	UCUGUCCAUUAGGUGGGUGCAAAAGUAAUCACGGUUUUUGUCAUUACUUUUAAUGGCAAAAACUGGAAUUACUUUUGCACUGACCUAAUAUUAAGCCAGAUA	x	x		x	x
ppy-mir-548h-2	16	11655764	11655851	-	GUAUUAGGUUGGUACAAAAGUAAUUGCGGUUUUUGUCAUUAAUUUCAAUGGCAAACACCGCAAUUACUUUUGCACCAUCCUAAUAUAA	x	x		x	x
ppy-mir-548h-3	17	13738735	13738852	-	UCUGAUUCUCCAUGUAUUAGGUUGGUGCAAAAGUAAUCACGGUUUUUGUCGUUGAAAGUAAUAGCAAAAACUGCAAUUACUUUUGCACCAACCUAAAAGUAGUCACUGUCUUCAGAUA	x	x			x
ppy-mir-548i-4	X	82540336	82540412	-	AGGUUGGUGCAAAAGUAAUUGCUGUUUUUGCCAUACUUUCAACGGCAAAAACCACAAAUAUUUUUGCACCAACCUAU	x	x		x	x
ppy-mir-548j	22	21371079	21371190	-	GGGCAGCCAGUGAAUAGUUAGCUGGUGCAAAAGUAAUUGCGGUCUUUGAUAUUAUUUGCAGUGGCAAAAACUGCAUUACUUUUGCACCAGCCUACUAGAACACUGAGUUCAG	x	x		x
ppy-mir-548k	11	5726332	5726446	-	CUUUUCUCAAGUAUUGCUAUUAGGUUGGUGCAAAAGUACUUGCGGAUUUUGCUUUACUUUUAAUGGCAAAAACCGCAAUUAGUUUUGCUUCAACCUAAUAGAUGCAAAGUUGGCU	x	x		x	x
ppy-mir-548l	11	90428097	90428182	-	UAUUAGGUUGGUGCAAAAGUAUUUGUGGGUUUUGUCAUAGAAAGUAAUGGCAAAAACUGCAGUUACUUGUGCACCAACCUAAUGCU				x	x
ppy-mir-548m	X	93901185	93901270	-	AUAUUAGGUUGGUGCAAAGGUAUUUGUGGUUUUUGUCAUUAAAGUAACGCAAAAGCCUCAAAUACUUUUGCACCAACCUAAUAUUA	x	x		x	x
ppy-mir-548n	7	49182585	49182657	+	GGUUGGUGCAAAAGUAAUUGUGGAUUUUGUCAUUAAAAUAGCAAAACCCGCAAUUACUUUUGCACCAACCUAA	x	x		x	x
ppy-mir-548o	7	11494645	11494749	-	UGGUGAAAAUGUGUUGAUUGUAAUGUUGAUCAAUAAACAUGGUUUCAGCCUAGUUAUAAUGAUCUAAAAUUCACGGUCCAAAACUGCAGUUAUUUUUGCACCAAC				x	x
ppy-mir-548p	5	101111951	101112034	-	AUUAGGUUGGUAUAAAAUUAAUUGCAGUUUUUGUCAUUACUUUCAAUAGCAAAAACCGCAAUUACUUUUGCACCAAUGUAAUAC	x	x		x	x
ppy-mir-549	15	78398572	78398667	-	AGACAUGCAACUCAAGAAUAUAUUGAGAGCUCAUCCAUAGUUGUCACUGUCUCAGAUCAGUGACAACUAUGGAUGAGCUCUUAAUAUAUCCCAGGC	x	x		x	x
ppy-mir-551a	1	227109330	227109425	+	GGGGACUGCCGGGUGACCCUGGAAAUCCAGAGUGGGUGGGGCCUGUCUGACCGUUUCUAGGCGACCCACUCUUGGUUUCCAGGGUUGCCCUGGAAA	x	x		x	x
ppy-mir-551b	3	172088663	172088757	+	AGAUGUGCUCUCCUGGCCCAUGAAAUCAAGUGUGGGUGAGACCUGGUGCAGAACGGGAAGGCGACCCAUACUUGGUUUCAGAGGCUGUGAGAAUA	x	x		x	x
ppy-mir-553	1	128212357	128212424	-	CUUCAAUUUUAUUUUAAAAGGGUGAGAUUUUGUUUUGUCUGAGAAAAUCUCUCUGUUUUAGACUGAGG	x			x	x
ppy-mir-554	1	100039478	100039572	-	ACCUGAGUAACCUUUGCUAGUCCUACUCAGCCGGUACUGGUCUUAGACUGAUGAUGGGUCAGGGUUCAUAUUUUGGCAUCUCUCCCUGGGCAUCU				x	x
ppy-mir-555	1	96177027	96177122	+	GGAGUGAACUCAGAUGUGGAGCACUACCUUUGUGAGCAGUGUGACCCAAGGCCUGUGGACAGGGUAAGCUGCACCUCUGAUAAAACUCUGAUCUAU	x	x		x	x
ppy-mir-556	1	89027927	89028021	-	GAUAGUGAUAAGAAAGAUGAGCUCAUUGUAAUAUGAGCUUCAUUUAUGCAUUUCAUAUUACAAUUAGCUCAUCUUUUUUAUGACUACCUUCAACA	x	x		x
ppy-mir-557	1	82803839	82803936	-	AGAAUGGGCAAAUGAACAGUAAAUUUGGAGGCCUGGGGCCCUCCCUGCUGCUGGAGAAGUGUUUGCAUGGGUGGGCCUUGUCUUUGAAAGGAGGUGGA	x			x	x
ppy-mir-558	2a	79480806	79480899	-	GUGUGUGUGUGUGUGUGUGGUUAUUUUGGUAUAGUAGCUCUAGGCUCUAUUAUAGUUUCCUGAGCUGCUGUACCAAAAUACCACAAACAGGCUG	x	x		x	x
ppy-mir-559	2a	63949178	63949273	-	GCUCCAGUAACAUCUUAAAGUAAAUAAGCACCAAAAUUACUUUUGGUAAAUAUAGUUUUGGUGCAUAUUUACUUUAGGAUGUUACUGGAGCUCCCA	x	x		x
ppy-mir-562	2b	124569687	124569781	+	AGUGAAAUUGCUAGGUCAUAUGGUCAGUCUACUUUUAGAGUAAUUGUGAAACUGUUUUCCAAAGUAGCUGUACCAUUUGCACUCCCUGUGGCAAU	x	x		x	x
ppy-mir-563	3	131687568	131687643	-	AAAGAAGUGUGUUGCCCUCCAGGAAAUGUGUGUUGCUCUGAUGUAAUUAGGUUGACAUACAUUUCCCUGGUAGCCA	x	x		x	x
ppy-mir-564	3	101745122	101745215	-	CGGGCGGCGGGCGCCAGGCACGGUGGCAGCAGGCAACAUGGCUGAGAGGCCGGGGCCUCCGGGCGGCGCCGUGUCAGCGACCGCCUACCCUGAC	x	x		x
ppy-mir-566	3	96321771	96321860	-	GGCGUGGUGGCGGGCGCCUGUGAUCCCAACUACUCAGGAGGCUGGGGCAGCAGAAUUGCUUGAACCCGGGAGGCGAAGGUUGCAGUGAGC	x	x		x	x
ppy-mir-567	3	20755948	20756044	-	GGAUUCUUAUAGGACAGUAUGUUCUUCCAGGGCAGAACAUUCUUUGCUAUUUUGUACUGGAAGAACAUGCAAAACUAAAAAAAAAAAAAGUUAUUGC	x	x		x	x
ppy-mir-568	3	18493168	18493262	+	GAUAUACACUAUAUUAUGUAUAAAUGUAUACACACUUCCUAUAUGUAUCCACAUAUAUAUAGUGUAUAUAUUAUACAUGUAUAGGUGUGUAUAUG	x	x	x	x	x
ppy-mir-569	3	174686550	174686645	-	GGUAUUGUUAGAUUAAUUUUGUGGGACAUUAACAACAUCAUCAGCAGCAACAUCAGCUUUAGUUAAUGAAUCCUGGAAAGUUAAGUGACUUUAUUU	x	x		x	x
ppy-mir-571	4	342989	343082	+	CCUCAGUAAGACCAAGCUCAGUGUGCCAUUUCCUUGUCUGUAGCCAUGUCUGUGGGCUCUUGAGUUGGCCAUCUGAGUGAGGGCCUGCUUAUUC	x	x		x	x
ppy-mir-573	4	24727359	24727457	-	UUUAGAGGUGUCUCCCUGAAGUGAUGCAUGACUGAUCAGGAUCUACUCGUGUCGUCUUUGGUAAAGUUAUGUUGCUUGUCAGGGUGAGGAGAGUUUUUG				x	x
ppy-mir-575	4	86284644	86284737	-	AAUUCAGCCCUGCCACUGGCUUAUGUCAUGACCUUGGGCUACUCAGGCUGUCUGCACAAUGGGCCAGUUGGACAGGAGCAGUGCCACUCAACUC	x			x	x
ppy-mir-576	4	114153874	114153971	+	UACAAUCCAAUGAGGAUUCUAAUUUCUCCAUGUCUUUGGUAAUAAGUUUUGGCAAAGAUGUGGAAAAAUUGGAAUCCUCAUUCGAUUGGUUAUAACCA	x	x		x	x
ppy-mir-577	4	119476519	119476614	+	UGGGGGAGUGAAGAGUAGAUAAAAUAUUGGUACCUGAUGAAUCUGAGGCCAGGUUUCAAUACUUUAUCUGCUCUUCAUUUCCCCAUAUCUACUUAC	x	x	x	x	x
ppy-mir-578	4	171889219	171889313	+	GAUAAAUCUAUAGACAAAAUACAAUCCCAGACAACAAGAAGCUCCUAUAGCUCCUGUAGCUUCUUGUGCUCUAGGAUUGUAUUUUGUUUAUAUAU	x	x		x	x
ppy-mir-579	5	33566558	33566655	-	CAUAUUAGGUUAAUGCAAAAGUAAUCGCGGUUUGUGCCAGAUGACGAUUUGAAUUAGUAAAUUCAUUUGGUAUAAACCGCGAUUAUUUUUGCAUCAAC	x	x		x	x
ppy-mir-580	5	37080727	37080823	-	AUAAAAUUUCCAAUUGGAACCUAAUGAUUCAUCAGACUCAGAUAUUUAAGUUAACAGUAUUUGAGUCUGAUGAAUCAUUAGGUUCCAGUUAGAAAUU	x			x	x
ppy-mir-581	5	55195203	55195296	-	GUUAUGUGAAGGUAUUCUUGUGUUCUCUAGAUCAGUGCUUUAGAAAAUUGUGUGAUCUAAAGAACACAAAGAAUACCUACACAGAACCACCUGC	x	x		x	x
ppy-mir-582	5	61093256	61093353	-	AUCUGUGCUCUUUGAUUACAGUUGUUCAACCAGUUACUAAUCUAACUAAUUGUAACUGGUUGAACAACUGAACCCAAAGGGUGCAAAGUAGAAACAUU	x	x	x	x	x
ppy-mir-583	5	96770461	96770535	+	AACUCACACAUUUACCAAAGAGGAAGGUCCCAGUACUCCAGGGAUCUUAGCAGUACUGGGACCUACCUCUUUGGU	x	x		x	x
ppy-mir-584	5	150973840	150973936	-	UAGGGUGACCAGCCAUUAUGGUUUGCCUGGGACUGAGGAAUUUGCUGGGAUAUGUCAGUUCCAGGCCAACCAGGCUGGUUGGUCUCCCUGAAGCAAC	x	x	x	x	x
ppy-mir-586	6	45165514	45165610	-	AUGGGGUAAAACCAUUAUGCAUUGUAUUUUUAGGUCCCAAUGCGUGUGAGCCCUAAAAAUACAAUGCGUAAUGGUUUUUUACUCUUUAUCUUCUUAU	x	x		x	x
ppy-mir-587	6	108764289	108764383	+	CUCCUAUGCACCCUCUUUCCAUAGGUGAUGAGUCACAAGGCUCAGGGAAUGUGUCUGCACCUGUGACUCAUCACCAGUGGAAAGCCCAUCCCAUA	x	x		x
ppy-mir-588	6	129006178	129006260	+	AGCUUAGGUACCAAUUUGGCCACAAUGGGUUAGAACACUAUUCCACUGUGUUCUUACCCACCAUGGCCAAUAUUGGGCCUAAG	x	x		x
ppy-mir-589	7	5522331	5522429	-	UCCAGCCUGUGCUCAUCGGCCCCUGAGAACCACGUCUGCUCUGAGCUGGGUACUGCCUGUUCAGAACAAACGCUGGUUCCCAGACGCUGCCAGCUGGCC	x	x		x	x
ppy-mir-590	7	13843173	13843269	-	UAGCCAGUCAGAAAUGAGCUUAUUCAUAAAAGUGCAGUAUGGUGGAGUCAAUCUGUAAUUUUAUGUAUAAGCUAGUCUCUGAUUGAAACGUGCAGCA	x	x		x	x
ppy-mir-591	7	79846827	79846921	+	UCUUAUCAAUGAGGCAGACCAUGGGUUCUCAUUGUAAUAGUGUAGAAUGUUGGUUAACUGUGGACUCCCUGGCUCUGUCUCAAAUCUACUGAUUC	x	x		x	x
ppy-mir-592	7	124083055	124083151	-	UAUUAUGCCAUGACAUUGUGUCAAUAUGCGAUGAUGUGUUGUGAUGGCACAGCGUCAUCACGUGGUGACGCAACAUCAUGACGUAAGACGUCACAAC	x	x	x	x	x
ppy-mir-593	7	125137469	125137568	+	CCCCCAGAGUCUGUCAGGCAUCAGCCAGGCAUUGCUCAGCCCCUUUCCCUCUGGGGGAGCAAGGAGUGGUGCUGGGUUUGUCUCUGCUGGGGUUUCUCCU	x	x		x	x
ppy-mir-595	7	156760290	156760385	-	ACGGAAGCCUGCAUGCGUUUAACACCAGCACGCUCAAUGUAGUCUUGUAAGGAACAGGUUGAAGUGUGCCAUGGGGUGUCUGGAGGAAGCACCUGU				x
ppy-mir-596	8	1664875	1664951	+	AGCACAGCCUCUCCCAAGCCUGCCUGGCUCCUCGGGAACCUGCCUCCCGCACGGCAGCCGCCGCCCUUCAGAGGCCG				x
ppy-mir-597	8	10216457	10216553	-	UACUUACUCUACAUGUGUGUCACUCGAUGACCACUGUGAAGUCAGUAAAAUGUACAGUGGUUCUCUUGUGGCUCAAGCGUAAUGUAGAGUGCUGGUC	x	x			x
ppy-mir-598	8	8862457	8862553	+	GCUUGAUGAUGCUGCUGAUGCUGGCGGUGAUCCCGAUGGUGUGAGCUGGAAAUGGGGUGCUACGUCAUCGUUGUCAUCGUCAUCAUCAUCAUCCGAG	x	x	x
ppy-mir-599	8	106012522	106012616	-	AAAGACAUGCUGUCCACAGUGUGUUUGAUAAGCUGACAUGGGACAGGGAUUCUUUUCACUGUUGUGUCAGUUUAUCAAACCCAUACUUGGAUGAC	x	x	x	x	x
ppy-mir-600	9	118965579	118965672	-	AAGUCACGUGCUGUGGCUCCAGCUUCAUAGGAAGGCUCUUGUCUGUCAAGCAGUGGAGUUACAGACAAGAGCCUUGCUCAGGCCAGCCCUGCCC	x			x	x
ppy-mir-601	9	119246766	119246844	-	UGCAUGAGUUCAUCUUGGUCUAGGAUUGUUGGAGGAGUCAGAAAAAUUACCCCAGGGAUCCUGAAAUCCUUUGGGUGGA	x	x		x	x
ppy-mir-602	9	133877881	133877970	+	UCACCCCCGCCUGACACGGGCGACAGCUGCGGCCUGCUGUGUUCACUCUGGCCAAGUCCAUCUCCUGUCAGGCAAGGGAGAGCCCCCCUG	x	x		x
ppy-mir-603	10	25271542	25271635	+	GAUUGAUGCUGUUGGUUUGGUGCAAAAGUAAUUGUGGUGCUUCCCAUUUAAAAGUAAUGGCACACACUGCAAUUACUUUUGCUCCAACUUAAUA	x	x		x	x
ppy-mir-604	10	30701023	30701116	-	AGAGCAUCGUGCUUCACCUUCCAUGCUCCCGUGUCCACUAGCAGGCAGGUUUUCUGACACAGGCUGCGGGAUUCAGGACAGCGCAUCAUGGAGA				x	x
ppy-mir-605	10	85032774	85032853	-	GCCCUAGCUUGGUUCUAAAUCCCAUGGUGCCUUCUCCUUGGGAAAAACAGAGAAGGCACUAUGGGAUUUAGAACCAAGUU	x	x		x
ppy-mir-606	10	59609201	59609296	-	UGUAUCCUUGGUUUUUAGUAGUUUUACUAUGAUGAGGUGUGCCAUCCACCCCAUCAUAGUAAACUACUAAAAAUCAAAGAUACAAGUGCCUGACCA	x			x
ppy-mir-608	10	99997758	99997856	+	GGGCAAGGUGGGCCAGGGGUGGUGUUCGGACAGCUGCGUUUAAAAAGCCAUCCCCAAGAGCUUCCAUCAAAGGCUGCCUCUUGGUGCAGCACGGGUAGA				x
ppy-mir-609	10	103322844	103322938	-	UGCUCUGCUGUUCCUAGAGUGUUGCUCUCAUCUCUGGUCUAUAAUGGGUAAAAUAGUAGAGAUGAGGGCAACACCCUAGGAACAGCAGAGGAACC	x			x	x
ppy-mir-610	11	41517409	41517504	-	UCUAUUUGUCUUAGGUGAGCUAAAUGUGUGCUGGGACACAUUUGAGCCAAACGUCCCAGCACAGAUUUAGCUCACAUAAGAAAAAUGGACUCUAGU	x	x
ppy-mir-611	11	14549136	14549202	+	AAAAUGGUGAGAUCGUUGAGGGGAGUUCCAGACGGAGAUGCGAGGACCCCUCGGGGUCUGACCCACA	x	x		x	x
ppy-mir-612	11	10472976	10473071	-	CAUCUGGACCCUGCUGGGGAGGGCUUCGGAGCUCCUUAGCACUAGCAGGGGGGCUCCAGGGGCCCUCCCUCCAUGGCAGCCAGGACAGGACUCUCA				x	x
ppy-mir-613	12	13197722	13197816	+	GGUGAGUGCAUUUCCAAGUGUGAAGGGACCCUUCCUGUAGUGUCUUAUAUACAAUACAGUAGGGAUGUUCCUUCUUCGCCACUUAUACAGCUUUA				x
ppy-mir-614	12	13351444	13351532	+	UCUAAGAAACGCAGUGGUCUCUGGAGUCUGCACGAGCAGGCCACCCUGCACUGAACGCCUGUUCUUGCCAGGUGGCAGAAGGUUGCUGC				x	x
ppy-mir-615	12	53810378	53810473	+	CUCGGGAGGGGCGGGAGGGGGUUCCCCGGUGCUCGGAUCUCGAGGGUGCUUAUUGUUCGGUCCGAGCCUGGGUCUCCGUCUUCCCCCCAACCCCCC	x	x		x	x
ppy-mir-616	12	57337693	57337790	-	UUAGGUAAUUCCUCCACUCAAAACCCUCCAGUGACUUCCAUGACAUGAAAUAGGAAGUCAUUGGAGGGUUUUGAGCAGAGGAAUGACCUGUUUUAAAA	x	x		x	x
ppy-mir-617	12	81355645	81355741	-	CAUCAUAAGGAGCCUGGACUUCCCAUUUGAAGGUGGCCAUUUCCUACCACCUUCAAAUGGUAAGUCCAGGCUCUUUCUGAUUCAAUAAAUGAGGAGC	x	x		x
ppy-mir-618	12	81464234	81464331	-	CUCUUGUUCACAGCCAAACUCUACUUGUCCUUCUGAGUGUAAUUAUGUACAUGCAGUAGCUCAGGAGACAAGCAGGGUUACCCUGUGGACGAGUCUGA	x	x		x	x
ppy-mir-619	12	110609998	110610096	-	CGCCCACCUCAGCCUCCCAAAAUGCUGGGAUUACAGGCAUGAGCCACCGCGGUCGACCAUGACCUGGACAUGUUUGUGCCCAGGACUGUCAGUCUGCAG				x	x
ppy-mir-621	13	40767004	40767099	+	UAGAUUGAGGAAGGGGCUGAGUGGUAGGCAGUGCUGCUGUGCGUUGAUGAAGACCCAUGUGGCUGGCAACAGCUCUUACCUUUUGUCUCUGGGUCC				x	x
ppy-mir-622	3	114711711	114711802	-	GAGAGGAGCUGGACAAGUACUGGUCUCAGCAGAUUGAGGAGAGCACCACAGUGGUCACCACACAGUCCACUGAGGUUGGAGCUGCUGAGAUG				x	x
ppy-mir-623	13	101696982	101697079	+	GUACACAGUAGAAGCGUCCCUUGCAGGGGCUGUUGGGUUGCAUCCUAAGCUGUGCUGGAGCUUCCCAAUGUACUCUGUAGAUGUCUUUGCACCUUCUG	x	x		x	x
ppy-mir-624	14	30634262	30634358	-	AAUGCUGUUUCGAGGUAGUACCAGUACCUUGUGUUCAGUGGAACCAAGGUAAACACAAGGUAUUGGUAUUACCUUGAGAUAGCAUUACACCUAAGUG	x	x		x	x
ppy-mir-626	15	38148505	38148594	+	ACUGAUACAUUUGUCGUGUUUGUGAGCUGAGGAGUAUUUUUAUGCAAUCUGAAUGAUCUCAGCUGUCUGCAAAUGUCUUCAAUUUUAAAG				x	x
ppy-mir-628	15	52160692	52160786	-	AUAGCUGUUGUGUCACUUCCUCAUGCUGACAUAUUUACUAGAGGGUAAAAUUAAUAACCUUCUAGUAAGAGUGGCAGUCGAAGGGAAGGGCUCAU	x	x	x	x	x
ppy-mir-630	15	69949340	69949436	+	AACUUAACAUCAUACUACCUCUUUGUAUCAUAUUUUGUUAUUCUGGUCUCAGAAUGACCUAGUAUUCUGUACCAGGGAAGGUAGUUCUUAACUAUAU	x	x		x	x
ppy-mir-631	15	72821876	72821950	-	GUGGGGAGCCUGGUUAGACCUGGCCCAGACCUCAGCUACACAAGCUGAUGGACUGAGUCAGGGGCCACACUCUCC	x	x	x	x	x
ppy-mir-632	17	27140527	27140620	+	CGCCUCCUACCGCAGUGCCUGACGGGAGGCGGAGCGGGGAACGAGACCGUCGGCCAUUUUGUGUCUGCUUCCUGUGGGACGUGGUGGUAACCGU				x	x
ppy-mir-633	17	52609225	52609322	+	AACCUCUCUUAGCCUCUGUUUCUUGAUUGCGGUAGAUACUAUUAGCCUAAAAUGAGACGGCUAAUAGUAUCUACCACAAUAACAUUGUUGUGAGGAUA	x	x		x	x
ppy-mir-634	17	56481164	56481260	+	AAACCCACACCACUGCAUUUUGGCCAUGGAGGGUUGGGGCUUGGUGUCAUGCCCCAAGAUAACCUGCCCCCCAGCUUUGGACAGCAUGGAUUAGUCU				x
ppy-mir-636	17	66817129	66817227	-	UGGCGGCCUGGGCGGGAGCGCGCGGGCGGGGCCGGCCCCGCUGCCUGGAAUUAACCCCGCUGUGCUUGCUCGUCCCGCCUGCAGCCCUAGGCGGCGUCG	x	x		x	x
ppy-mir-637	19	4015855	4015956	-	UGGCUAAGGUGUUGUUGGCUCGGGCUCCCCACUGCAGUUACCCUCCCCUCGGCUUUACUGAGCACUGGGGGCUUUCGGGCUCUGCAUCUGCAAAGAUACUUC	x	x		x	x
ppy-mir-638	19	10866087	10866189	+	GUGAGCGGGCGCGGCAGGGAUCGCGGGCGGUCGGCGGCCCUAGGGCGCGGAGGGCGGACCGGGAAUGGCGCGCCCUGGCGCCCGCCGGCGUAACUGCGGCGCU				x	x
ppy-mir-639	19	14675912	14676009	+	UGGCCGACGGGGCGCGCGCGGCCGGGAGGGGCGGGGCGGACGCAGAGCCGCGUUUAGUCUAUCGCUGCGGUUGCGAGCGCUGUAGGGACCCUGUGCUG				x
ppy-mir-640	19	19860233	19860328	+	GUGACCCUGGGCAAGUUCCUGAAGAUCAGACACAUCAGAUCCUAUAUCUGUAAAAUGGGCAUGAUCCAGGAACCUGCCUCUACGGUUGCCUUGGGG	x	x		x	x
ppy-mir-645	20	48339101	48339194	+	CAGUUCCUAACAGGCCUCAGGCCAGUACCGGUCUGUGGCCUGGGGGUUGAGGACCCCUGCUCUAGGCUGGUACUGCUGAUGCUUUAAAAGAGAG	x	x		x	x
ppy-mir-646	20	58446603	58446693	+	GAUCAGGAGUCUGCCACUGGAGUCGGCACGCCUGCUUUUCAGCUGUGAUCCCAGAAGAGGAAGCGGCUGCCUCUGAGGCCUCAGGCUCAGU				x
ppy-mir-647	20	62382410	62382503	-	AGGAAGUGUUGGCCUGUGGCUCCACUCACUUCCUUCAGCCCCAGGAAGCCUUGGUCUGGGGCAGGAGGGAGGGCCAGGCAGGGCUGGGGGCCUG
ppy-mir-648	22	14624419	14624512	-	AUCACAGACACCUCCAAGUGUGCAGGGCACUGGUGGGGGCCAGGGCGGGCCCAGCGAAAGUGCAGGACCUGGCACUUAGUCGUAAGUGAGGGUG	x	x		x
ppy-mir-650	22	17582330	17582424	+	CAGUGCUGGGGUCUCAGGAGGCAGCUCUCUCGGGACGUCUCCACCAUGGCCUGGUCUCUGCUCCUCCUCACCCUCCUCACUCAGGGCACAGGUGA	x	x		x	x
ppy-mir-651	X	7837534	7837630	+	AAUCUAUCACUGCUUUUUAGGAUAAGUUUGACUUUUGUUCAAAUAAAAAUGCAAAAGGAAAGUGUAUCCUAAAAGGCAAUGACAGUUUAAUGUGUUU	x	x		x	x
ppy-mir-652	X	109017184	109017277	+	AUGGCUAUGCACUGCACAACCCUAGGAGAGGGUGCCAUUCACAUAGACUAUAAUUGAAUGGCGCCACUAGGGUUGUGCAGUGCACAACCUACAC	x	x	x	x	x
ppy-mir-653	7	82623685	82623780	+	UUCAUUCCUUCAGUGUUGAAACAAUCUCUACUGAACCAGCUUCAAACAAGUUCACUGGAGUUUGUUUCAAUAUUGCAAGAAUGAUAAGAUGGAAGC	x	x	x	x	x
ppy-mir-654	14	102602352	102602432	+	GGGUAAGUGGAAAGAUGGUGGGCCGCAGAACAUGUGCUGAGUUCGUGCCAUAUGUCUGCUGACCAUCACCUUUAGAAGCCC	x	x	x	x	x
ppy-mir-655	14	102611698	102611794	+	AACUAUUCAAGGAUAUUUGAGGAGAGGUUAUCCGUGUUAUGUUCGCUUCAUUCAUCAUGAAUAAUACAUGGUUAACCUCUUUUUGAAUAUCAGACUC	x	x
ppy-mir-656	14	102629436	102629513	+	CUGAAAUAGGUUGCCUGUGAGGUGUUCACUUUCUAUAUGAUGAAUAUUAUACAGUCAACCUCUUUCCGAUAUCGAAUC	x	x	x	x	x
ppy-mir-658	22	33016589	33016688	-	GCUCGGUUGCCGUGGUUGCAGGCCCGGCCCGCCCGCCAGCUCGCUGACAGCGCGACUCAGGGCGGAGGGAAGUAGGUCCGUUGGUCGGUUGGGAACGAGG				x
ppy-mir-660	X	50546331	50546427	+	CUGCUCCUUCUCCCAUACCCAUUGCAUAUCGGAGUUGUGAAUUCUCAAAACACCUCCUGUGUGCAUGGAUUACAGGAGGGUGAGCCUUGUCAUCGUG	x	x	x	x	x
ppy-mir-663b	16	30325605	30325717	+	UGCCGAGGGCCAUCCGGCAUCCUAGAUGGGGAGCCGUGGGACCUCCCUCGUGCCUGUGGUGGUGGGAUCCCAUGGCAGUGUUUUCCUGGUGGCCCGGCCGUGCCUGAGGUUUC				x
ppy-mir-664	1	29519653	29519734	+	GAACAUUGAAACUGGCUAGGGAAAGUGAUUGGAUAGAAACUAUUAUUCUAUUCAUUUAUCCCCAGCCUACAAAAUGAAAAAA	x	x		x	x
ppy-mir-668	14	102617958	102618024	+	GGUAAGUGCGCCUCGGGUGAGCAUGCACUUAAUGUGAGGUGUAUGUCACUCGGCUCGGCCCACUACC	x	x		x	x
ppy-mir-671	7	148926025	148926142	+	GCAGGUGAACUGGCAGGCCAGGAAGAGGAGGAAGCCCUGGAGGGGCUGGAGGUGAUGGAUGUUUUCCUCCGGUUCUCAGGGCUCCACCUCUUUCGGGCCGUAGAGCCAGGGCUGGUGC	x	x	x	x	x
ppy-mir-675	11	1869658	1869730	-	CCCAGGGUCUGGUGCGGAGAGGGCCCACAGUGGACUUGGUGACGCUGUAUGCCCUCACCGCUCAGCCCCUGGG	x	x	x		x
(ppy-mir-675b)	11	1869649	1869743	-	CGAGGCACUGCGGCCCAGGGUCUGGUGCGGAGAGGGCCCACAGUGGACUUGGUGACGCUGUAUGCCCUCACCGCUCAGCCCCUGGGGCUGGCUUG	x	x	x		x
ppy-mir-708	11	74946498	74946585	-	AACUGCCCUCAAGGAGCUUACAAUCUAGCUGGGGGUAAAUGACUUGCACAUGAACACAACUAGACUGUGAGCUUCUAGAGGGCAGGGA	x	x	x	x	x
ppy-mir-720	3	167863604	167863713	+	CCGGCUCUCACCCGGUGGUGUUAAUAUCUUGCUGGGGCCUCCAGAAUGUUUUGCCCAGGGGUGUUAGAGAAAACGCCACACUUUGAGAUGAAUUAAGAGUCCCUUAUUAG				x
ppy-mir-744	17	12285633	12285730	+	UUGGGCAAGGUGCGGGGCUAGGGCUAACAGCAGUCUUACUGAAGGUUUCCUGGAAACCACGCACAUGCUGUUGCCACUAACCUCAACCUUACUCGGUC	x	x	x	x	x
ppy-mir-758	14	102587434	102587521	+	GCCUGGAUACAUGAGAUGGUUGACCAGAGAGCACACGCUUUAUUUGUGCCGUUUGUGACCUGGUCCACUAACCCUCAGUAUCUAAUGC	x	x	x	x	x
ppy-mir-760	1	134958719	134958798	-	GGCGCGUCGCCCCCCUCAGUCUACCAGAGCCCGGAUACCUCAGAAAUUCGGCUCUGGGUCUGUGGGGAGCGAAAUGCAAC	x	x		x	x
ppy-mir-765	1	94564998	94565111	+	UUUAGGGGCUGAUGAAAGUGGAGUUCAGUAGACAGCCCUUUUCAAGCCCUACAAGAAACUAGGGUUUCUGGAGGAGAAGGAAGGUGAUGAAGGAUCUGUUCUCGUGAGCCUGAA	x	x		x	x
ppy-mir-766	X	118586114	118586224	-	GCAUCCUCAGGACCUGGGCUUGGGUGGUAGGAGGAAUUGGUGCUGGUCUUUCAUUUUGGAUUUGACUCCAGCCCCACAGCCUCAGCCACCCCAGCCAAUUGUCAUAGGAGC	x	x	x	x	x
ppy-mir-767	X	152525486	152525594	-	GCUUUUAUACUGUAGGUUUUUGCUCAUGCACCAUGGUUGUCUGAGCAUGCAGCAUGCUUGUCUGCUCAUACCCCAUGGUUUCUGAGCAGGAACCUUCAUUGUCUACUGC	x	x			x
ppy-mir-770	14	102398264	102398361	+	AGGAGCCACCUUCCGAGCCUCCAGUACCACGUGUCAGGGCCACAUGAGCUGGGCCUCGUGGGCCUGAUGUGGUGCUGGGGCCUCAGGGGUCUGCUCUU	x	x	x	x	x
ppy-mir-802	21	36758495	36758588	+	GUUCUGUUAUUUGCAGUCAGUAACAAAGAUUCAUCCUUGUGUCCAUCACGCAGCAAGGAGAAUCUUUGUCACUUAGUGUAAUUAAUAGCUGGAC	x	x		x	x
ppy-mir-873	9	31809382	31809458	+	GUGUGCAUUUGCAGGAACUUGUGAGUCUCCUAUUGAAAAUGAACAGGAGACUGAUGAGUUCCCGGGAACACCCACAA	x	x	x	x	x
ppy-mir-874	5	139202371	139202448	-	UUAGCCCUGCGGCCCCACGCACCAGGGUAAGAGAGACUCUCGCUUCCUGCCCUGGCCCGAGGGACCGACUGGCUGGGC	x	x	x	x	x
ppy-mir-875	8	106012672	106012747	-	UUAGUGGUACUAUACCUCAGUUUUAUCAGGUGUUCUUAAAAUCACCUGGAAAUACUGAGGUUGUGUCUCACUGAAC	x	x		x	x
ppy-mir-876	9	31831605	31831685	+	UGAAGUGCUGUGGAUUUCUUUGUGAAUCACCAUAUCUAAGCUAAUGUGGUGGUGGUUUACAAAGUAAUUCAUAGUGCUUCA	x	x	x	x	x
ppy-mir-877	6	31297506	31297591	+	GUAGAGGAGAUGGCGCAGGGGACACGGGCAAAGACUCGGGGGUUCCUGGGACCCUCAGACAUGUGUCCUCUUCUCCCUCCUCCCAG	x	x		x	x
ppy-mir-885	3	59523163	59523236	+	CCGCACUCUCUCCAUUACACUACCCUGCCUCUUCUCCAUGAGAGGCAGCGGGGUGUAGUGGAUAGAGCACGGGU	x	x	x	x	x
ppy-mir-886	5	137600941	137601055	-	CACUCCUACCCGGGUCGGAGUUAGCUCAAGCGGUUACCUCCUCAUGCCGGACUUUCUAUCUGUCCAUCUCUGUGCUGGGGUUCGAGACCCGCGGGUGCUUACUGACCCUUUUAUG	x	x	x	x
ppy-mir-887	5	16799560	16799638	+	GUGCAGAUCCUUGGGAGCCCUGUUAGACUCUGGAUUUUACACUUGGAGUGAACGGGCGCCAUCCCGAGGCUUUGCACAG	x	x	x	x	x
ppy-mir-888	X	145868681	145868757	-	GGCAGUGCUCUACUCAAAAAGCUGUGAGUCACUUAGAUUACAUGUGACUGACACCUCUUUGGGUGAAGGAAGGCUCA	x	x			x
ppy-mir-889	14	102610033	102610111	+	GUGCUUAAAGAAUGGCUGUCCGUAGUAUGGUCUCUAUAUUUAUGAUGAUUAAUAUCGGACAACCAUUGUUUUAGUAUCC	x	x	x	x	x
ppy-mir-890	X	145868166	145868242	-	GGAAGUGCCCUACUUGGAAAGGCAUCAGUUGCUUAAAUUACAUGUAACUAUUCCCUUUCUGAGUAGAGUAAAGCUUA	x	x		x
ppy-mir-891a	X	145904868	145904946	-	CCUUAAUCCUUGCAACGAACCUGAGCCAUUGAUUCAGUAAAAUACUCAGUGGCACAUGUUUGUUGUGAGGGUCAAAAGA	x	x		x	x
ppy-mir-891b	X	145874810	145874888	-	CCUUAAUCCUUGCAACUUACCUGAGUCAUUGAUUCAGUAAAACAUUCAAUGGCACAUGUUUGUUGUUAGGGUCAAAAGA	x	x	x	x	x
ppy-mir-892a	X	145870420	145870493	-	CAGUGCCCUACUUAGAAAGGUGCCAGUCACUUACACUACAUGUCACUGUGUCCUUUCUGUGUAGAGUAAGGCUC	x	x		x	x
ppy-mir-892b	X	145870949	145871025	-	UGCAGUGCCCUACUCAGAAAGGUGCCAUUUAUGUAGAUUAUAUGUCACUGGCUCCUUUCUGGGUAGAGUAAGGCUCA	x	x		x	x
ppy-mir-920	12	25254997	25255069	+	GUAGUUGUUCUACGAAGACCUGGAUGUGGAGGAGCUAAGACACACUCCAGGGAGCUGUGGAAACAGUAACACG	x	x		x	x
ppy-mir-921	1	85070706	85070761	+	ACUAGUGAGGGACCGAACCAGGACUCAGACCCAGGUCCAUGGGCCUGGAUCACUGG				x
ppy-mir-922	3	201753354	201753434	-	AUGGCGUUUUCCCUCUCCCUGUCCUGGACUGGGGUCAGACUGUGCCCCGAGGAGAAGCAGCAGAGAAUGGGACUACGUCAU	x	x		x	x
ppy-mir-924	18	51857784	51857834	-	AAUAGAGUCUUGUGAUGUCUUGCUUAAGGGCCAUCCAACCUAGAGUCUACA	x	x	x	x
ppy-mir-933	2b	65289201	65289278	-	ACUUGGGUCAGUUCAGAGGUCCUCGGGGUUGCGCGUCGAGUCAGCCGUGUGCGCAGGGAGACCUCUCCCACCCACAGU	x	x		x	x
ppy-mir-934	X	136053695	136053777	+	AGAAAUAAGCCUUCUGUCUACUACUGGAGACACUGGUAGUAUAAAACCCAGAGUCUCCAGUAAUGGACGGGAGCCUUAUUUCU	x	x		x	x
ppy-mir-936	10	103143697	103143794	-	UCAAGGCCGCUGGGACAAUAGAGGGAGGAAUCACAGAAAUCACUCCAGGAGCAACUGAGAGACCUUACUUCUACUUUACCAGGUCCUGCUGGCCCAGA				x	x
ppy-mir-937	8	152189690	152189775	-	AGCACUGCCCCCGGUGAGUCAGGGUGGGGCUGGCCCCCUGCUUCGUGCCCUUCCGCGCUCUGACUCUCUGCCCGCCUGCAGGAGCU	x	x		x	x
ppy-mir-938	10	30760337	30760419	-	GAAGGUGUACCAUGUGCCCUUAAAGGUGAACCCAGUGCACCUUCAUGAACCGUGGUACACCUUUAAGAACUUGGUACGCCUUC	x	x		x
ppy-mir-939	8	152754611	152754690	-	UGUGGCAGGGUCUGGGGAGCUGAGGCUCUGGGAGUGGCCGGAGCUGACUCUGGGCCUCUGCUCCCCAGUGUCUGACCGCG	x	x		x	x
ppy-mir-942	1	111057258	111057343	-	AUUAGGAGAGUACCUUCUCUGUUUUGGCCAUGGGUGUACUCACAGCCCCUCACACAUGGCCGAAACAGAGAAGUUACUUUCCUAAU	x	x		x	x
ppy-mir-943	4	1983472	1983567	-	GGGACGUUCUGGGCUCAGAGGGGGUGGGGGACGUUUGCCGGUCACUGCUGCUGGCCCUGACUGUUGCUGUCCUCCAGCCCCACUCAAAGGCAUCCC				x
ppy-mir-944	3	193596035	193596122	+	GUUCCAGACACAUCUCAUCUGAUCUACAAUAUUUUCUUAAAUUGUAUAAAGAGAAAUUAUUGUACAUCAGAUGAGCUGUGUCUGGGAU	x	x		x	x
ppy-mir-1178	12	121913357	121913445	-	GUUGGCUGGCAGAGGAAGGGAAGGGUCCGGGGUCGGCUGAGCAUGCCCUCAGGUUGCUCACUGUUCUUCCCUAGAAUGUCAGGUGAUGU	x	x		x	x
ppy-mir-1179	15	85248720	85248810	+	GGCUGGAAAGGAAGAAGCAUUCUUUCAUUGGCUGGUGUGUAUUGCCUUGUCAACCAAUAAGAGGAUGCCAUUUAUCCUUUUCUGACUAGCU	x	x		x	x
ppy-mir-1180	17	19536387	19536455	-	GCUGCUGGACCCACCCGGCCGGGAAUAGUGCUCCUGGUUGUUUCCGGCUCGCGUGGGUGUGUCGGCGGC	x	x	x		x
ppy-mir-1181	19	10540683	10540763	-	UCCACCGCUGCCGCGGUCGCCGCCACCCGAGCCGGAGCGGGCUGGGCCGCCAAGGCAAGAUGGUGGACUACAGCGUGUGGG	x			x
ppy-mir-1183	7	62977185	62977273	-	AUUAUUCAAAUGCUCGGAGACACAGAACAUUAGAGAAGAUAGGAGUUCACUGUAGGUGAUGGUGAGAGUGGGCAUGGAGCAGGAAUGCC	x	x		x	x
ppy-mir-1185-1	14	102605109	102605194	+	UUUGGUACUUGAAGAGAGGAUACCCUUUGUAUGUUCACUUGAUUAAUGGCGAAUAUACAGGGGGAGACUCUUAUUUGCGUAUCAAA	x	x	x	x	x
ppy-mir-1185-2	14	102606330	102606415	+	UUUGGUACUUAAAGAGAGGAUACCCUUUGUAUGUUCACUUGAUUAAUGGCGAAUAUACAGGGGGAGACUCUUAUUUGCGUAUCAAA	x	x		x	x
ppy-mir-1197	14	102586977	102587064	+	ACUUCCUGGUAUUUGAAGAUGCGGUUGACCAUGGUGUGUACGCUUUAUUUAUGACGUAGGACACAUGGUCUACUUCUUCUCAAUAUCA	x	x		x	x
ppy-mir-1200	7	47159204	47159279	+	UGCUACUUCUCCUGAGCCAUUCUGAGCCUCAAUCACUUGCCAGAGAGAUUGGUUCAGGAAUUUGUCAGGGAUAGCC	x	x	x	x	x
ppy-mir-1201	14	19634111	19634193	-	UUUACAGUUUGCCAUGAUGAAAUGCAUGUUAAGUCCGUGUUUCAGCUGAUCAGCCUGAUUAAACACAUGCUCUGAGCAGACUA	x	x	x	x	x
ppy-mir-1202	6	159393647	159393729	+	CCUGCUGCAGAGGUGCCAGCUGCAGUGGGGGAGGCACUGCCAGGGCUACCCACUCUGCUUAGCCAGCAGGUGCCGAGAACAGG				x
ppy-mir-1204	8	135560465	135560529	+	ACCUCGUGGCCUGGUCUCCAUUAUUUGAGAUGAGUUACAUCUUGGAGGUGAGGACGUGCCUCGUG	x	x	x	x	x
ppy-mir-1205	8	135733512	135733574	+	GAAGGCCUCUGCAGGGUUUGCUUUGAGGUACUUCCUUCCUGUCAACCCUGUUCUGGAGUCUGU	x	x	x	x	x
ppy-mir-1207	8	135828602	135828688	+	GCAGGGCUGGCAGGGAGGCAGGGAGGGGCUGGCUGGGCCUGGUAGUGGGCAUCAGCUGGCCCUCAUUUCUUAAGACAGCACUCCUGU	x	x		x	x
ppy-mir-1208	8	135928033	135928105	+	CACCGGCAGAAUCACUGUUCAGACAGGCGGAGACGGGUCUUUCUCGCCAUCUGAUGAGUCACCACUGUGGUGG	x	x		x	x
ppy-mir-1224	3	188104214	188104298	+	GUGAGGACUCGGGAGGUGGAGGGUGGCGCCGCCGGGGCCGGGCGCUGUCUCAGCUCGCUUCUCCCCCCACCUCCUCUCUCCUCAG				x	x
ppy-mir-1225	16	2162434	2162523	-	GUGGGUACGGCCCAGUGGGGGGGAGAGGGACACGCCCUGGGCUCUGCCCAGGGUGCAGCCGGACUGACUGAGCCCCUGUGCCGCCCCCAG			x	x	x
ppy-mir-1226	3	98728456	98728530	-	GUGAGGGCAUGCAGGCCUGGAUGGGGCAGCUGGGAUGGUCCAAAAGGGUGGCCUCACCAGCCCUGUGUUCCCUAG	x	x	x	x	x
ppy-mir-1227	19	2208954	2209041	-	GUGGGGCCAGGCAGUGGUGGGCACUGCUGGGGUGGGCACAGCAGCCAUGCAGAGCAGGCAUCUGACCACAUGCCACCCUUUUCCCCAG				x	x
ppy-mir-1228	12	57007167	57007239	+	GUGGGCAGGGGCAGGUAUGUGGUGGGUGGUGGCCUGAGGUGAGCAGGGCCCUCACACCUGCCUCACCCCCCAG					x
ppy-mir-1233	15	26243873	26243954	+	GUGAGUGGGAGACCAGGGCACGGCAGGGGGAGCUGCAGGGCUGUGGGAGGGGCCCCAGCGUCUGAGCCCUUUCCUCCCGCAG				x	x
ppy-mir-1236	6	32456874	32456975	-	GUGAGUGACAGGGGAAAUGGGGAUGGACUGGAAGUGGGCAGCAUGGAGCUGACCUUCGUCAUGGCUUGGCCAACAUAAUGCCUCUUCCCCUUGUCUCUCCAG				x	x
ppy-mir-1237	11	11602113	11602214	-	GUGGGGGGGCCCAGGCGCGGGAAGGGGUGGGGGUGGCAGAGCGCUGUCCCGGGGGCAGGGCUGAAGCGCGGCGACAGUAACUCUUUCUGCUCCGUCCCCCAG				x	x
ppy-mir-1238	19	10694561	10694642	+	GUGAGUGGGAGCCCCAGUGUGUGUUGGGGCUGUGACGGGUGGGCAGCCAGGCCUCUGAGCCUCCCUCAUCUGUCUGCCCCAG				x	x
ppy-mir-1244	1	49474442	49474526	-	AUCUUAUUCCGAGCAUUCCAGUAACUUUUUUGUGUAUGUACUUAGCUGUACUAUAAGUAGUUGGUUUGUAUGAGAUGGUUAAAAA	x	x	x	x	x
ppy-mir-1245	2b	79729596	79729666	+	AUUUAUGUAUAGGCCUUUAGAUCCAUCUGAGGUUGAAUACUCUUUAAGUGAUCUAAAGGCCUACACAUAAA	x	x		x	x
ppy-mir-1246	2b	66770954	66771026	-	UGUAUACUUGAAUGGGUUUUUGGAGCAGGAGUGGACACCUGACCCAAAGGAAAUCAAUCCAUAGGCUAGCAAU	x			x	x
ppy-mir-1247	14	103149042	103149177	-	CCGCUUGCCUCGCCCAGCGCAGCCCCGGCCGCUGGGCGCACCCGUCCCGUUCGUCCCCGGACGUUGCUCUCUACCCCGGGAACGUCGAGACUGGAGCGCCCGAACUGAGCCACCUUCGCGGACCCCGAGAGCGGCG	x	x	x	x	x
ppy-mir-1248	3	190576400	190576505	+	UUUACCUUCUUGUAUAAGCACUGUGCUAAAAUUGCAGACACUAGGACCAUGUCUUGGUUUUUGCAAUAAUGCUAGCAGAGUACACACAAGAAGAAAAGUAACAGCA	x	x	x	x	x
ppy-mir-1249	22	40611571	40611636	-	GGGAGGAGGGAGGAGAUGGGCCAAGUUCCCUCUGGCUGGAACGCCCUUCCCCCCCUUCUUCACCUG	x	x	x	x	x
ppy-mir-1250	17	71211623	71211734	-	CUGUCCCGCUGGCCUGGCAGGUGACGGUGCUGGAUGUGGCCUUUUUGCCUUUUCCAAAGGCCACAUUUUCCAGCCCAUUCACCCUUCCAGAGCCCUCUGAGGUGGCCCAGGC	x	x		x
ppy-mir-1251	12	98719263	98719332	+	GUGGACUCUAGCUGCCAAAGGCGCUUCUCCUUCUGAACAGAGCGCUUUGCUCAGCCAGUGUAGACAUGGC	x	x	x	x	x
ppy-mir-1252	12	79946236	79946300	+	AGAAAGAAGGAAGUUGAAUUCAUUUAGAAAAGAGAAUUCCAAAUGAGCUUAAUUUCUUUUUUUCU	x			x	x
ppy-mir-1253	17	2658644	2658748	-	AGCAGCAAGAGGUAAAAUCCAAAAGAGGAGAAGAUCAGCCUGCAGAUGUGGACUGCUAAAUGCAGGCUGAUCUUCUCCUCUUUGGGAUUCUCUUAUGAGAGGCCA				x
ppy-mir-1254	10	66820966	66821062	-	GGUGGGAGGAUUGCUUGAGUCUGGAAGCUGGAGCCUGCAGUGAACUAUCAUUGUGCCACUGCACUCCAGCCUAGGCAACAAAAUGAAAUCCUGUCUA	x			x	x
ppy-mir-1255a	4	105713046	105713155	-	AUUGGAAAUCCUUUGAGUUGCUUCUCAAGGAUGAGCAAAGAAAGAUUUUUUAGAUUCUGGAGAAACUAUCUUCUUUGCUCAUCCUUGAGAAGCAACUCCUUAUCCAUUAA	x	x		x
ppy-mir-1255b-1	8	104924640	104924699	-	GGAUGAGCAAAGAAAGUGGUUUCUUGCAAUGGAAUCUACUCCUUGUGAAGAUGCUGUGAA				x	x
ppy-mir-1255b-2	1	83201191	83201257	-	UCUUACGGAUGAGCAAAGAAAGUGGUUUGCGCCUCAAGAAGCCACUUUCUUUGCUCAUCCAUAAGGA	x	x		x
ppy-mir-1256	1	209363033	209363151	+	AGUCAGCCUGUUGAAGCUUUGAAGCUUUGAUGCCAGGCAUUGACUUCUCACUAGCUAUGAAAGUCCUAGCUAGAGAGAAGUCAAUGUAUGACAUCUUGUUUCAAUAGAUGGCUGUUUCA	x	x		x	x
ppy-mir-1257	20	60208641	60208748	-	GCCCUGGGCUUGUGCUCAGGGAGUGAAUGAUGGGUUCUGACCCCCAUGCACCCCUGGCAUCACUGGCCCCAUCCUUCACCCCCUGCCAACCACACUUGCCCUGUGCCU	x	x
ppy-mir-1260	14	78438901	78438970	+	CUUUCCAGCUCAUCCCACCUCUGCCACCAAAACACUUCUCACGGGGUCAGAGGGAGUGCCAAAAAGGUAA				x	x
ppy-mir-1261	11	86705403	86705484	-	UGCUGUGGAUAAGGCUUUGGCUUAUGGGGAUAUUGUGGUUGAUCUGUUCUAUCCAGAUGACUGAAACUUUCUCCAUAGCAGC	x	x		x	x
ppy-mir-1262	1	161210752	161210844	+	AUCUACAAUGGUAAUGGGUGAAUUUGUAGAAGGAUGAAAGUCAAAGAAUCCUUCUGGGAACUAACUUUUGGCCUUCAACAAGAAUUGUGAUAU	x	x		x	x
ppy-mir-1263	3	167702614	167702697	-	CUACCCCAAAAUAUGGUACCCUGGCAUACUGAGUAUUUUAAUACGGGCAUACUCAGUAUACCAUAGUGCCAUAUUUUGGGGUAG	x	x		x
ppy-mir-1264	X	113622830	113622898	+	AGGUCCUCAAUAAGUAUUUGUUGAAAGAAUAAAUAAACCAACAAGUCUUAUUUGAGCACCUGUUAUGUG	x	x	x	x	x
ppy-mir-1265	10	15141084	15141169	+	AUGGUUUGGGACUCAGGAUGUGGUCAAGUGUUGCUAAGGCAUGUUCAGUGACAAUACUUGACCACAUUUUGAAUCCCAAACCAUAU	x	x		x	x
ppy-mir-1266	15	48929396	48929478	-	ACAGGUAGUGUCCCUCAGGGCUGUAGAACAGGGUUGGAUUACUAAAGCCCUGUUCUAUGCCCUGAGGGACACUGAGCAUGUCA	x	x		x	x
ppy-mir-1267	13	110059146	110059224	-	CUCCCAAAUCUUCUGUUGAAAUGUAAUCACCACCUCCAGCAAACAGGGAUUACAUUUCAACAUGAGAUUUGGAUAAGGA	x	x		x	x
ppy-mir-1268	1	21471313	21471364	+	UAGCCGGGCGUGGUGGUGGGCGCCUGUGGUCCCAGCUACUUGGGAGGCUGAG				x	x
ppy-mir-1269	4	53389314	53389416	-	GAUUGCCUAGAACAGGGAAGCCAGUUGGCGUGGCUCAGUCCAAGUCUGACGACCUGAGGAAUGCCUGGACUGAGCCAUGCUACUGGCUUCCCUGGUCUCCAGC				x	x
ppy-mir-1270	19	20279959	20280041	+	CACAAUGUUAUACUGGAGAGCAGGAAGAGCUGUGUUGGGUACAAGUAACAGACUUUUCUUUUUCUUCUAUGUGGCUCUUUGCA				x	x
ppy-mir-1271	5	179091970	179092055	+	CACCCAGAUCAGUGCUUGGCACCUAGCAAGCACUCAGUAAAUACUUGUUGAGUGCCUGCUAUGUGCCAGGCAUUGUGCUGAGGGCU	x	x		x	x
ppy-mir-1273	1	175216654	175216756	-	UGAGGCAGGAGAAUUGCUUGAACCCGGGAGGUGGAGGUUGCAGUGAGCCAAGAUCACGCCACUGCACUCCAGCCUGGGUGACAGAGCAAGACUCUUUUCUUGG	x			x	x
ppy-mir-1274a	5	42541148	42541218	+	GAUGUCCCUGUUUGUCCCUGUUCAGGUGCCACUUGUGGCUGUGUGCCACAAGUACUAUUUGAGACCAUCAC				x	x
ppy-mir-1274b	19	59562607	59562672	-	UUCUUCACUCACGUCCCUGUUCGGGCACCAAUUGUGGCUGUCGGUUCGGGACUGAAUGAAGAAGGA	x	x		x
ppy-mir-1275	6	34015170	34015249	-	CCUCUGUUAGGAAGGGUGUGGGGGAGAGGCUGUCUUGUGUCUGUAAAUAUGCAAAACUUAUCUUCCCCAAGGCAGAGGGA				x	x
ppy-mir-1277	X	117330117	117330194	+	ACCUCCCAAAUAUAUAUAUAUAUGUACGUAUGUGUAUAUAAAUGUAUACGUAGAUAUAUAUGUAUUUUUGGUGGGUUU	x	x	x		x
ppy-mir-1280	3	4328125	4328218	-	UCUGUCCCACCGCUGCCACCCUCCCCUCUGCCUCAGUGUGCCAGGCAUCAGCACUCACUCACAGAGGCAGGCUGGAUGGCGGGUGGGACAACAG	x	x	x	x	x
ppy-mir-1281	22	36346778	36346831	+	AGGGGGCACCGGGAGGAGGUGAGUGUCUCUUGUCGCCUCCUCCUCUCCCCCCUU	x	x	x	x
ppy-mir-1282	15	40243458	40243558	-	CCUUCUUCUCGUUUGCCUUUUUCUGCUUCUGCUGCAUGAUCUCCGAGUCCCUAGGGGUAGAGAUGAUGGGGCACUGGGAGGUACCAGAGGGCAAAAAGGAC	x	x		x	x
ppy-mir-1283-1	19	55463738	55463824	+	CUCAUGCUGUGACUCUACAAAGGAAAGCGCUUUCUGUUGUCAGAAUGAAGAGAAAGCGCUUCCCUUUUGAGGGUUACGGUUUGAGAA	x	x		x
ppy-mir-1283-2	19	55505641	55505727	+	CUCAUGCUGUGACUCUGCAAAGGGAAGCCCUUUCUGUUGUCUAAAAGAAAAGAAAGCGCUUCCCUUUGGAGUGUUACGGUUUGAGAA	x			x	x
ppy-mir-1284	3	74132689	74132808	+	AUUUUGAUAUAUAAGCUAGUUUAAUGUUUUCUAUACAGACCCUGGCUUUUCUUAAAUUUUAUAUAUUGGAAAGCCCAUGUUUGUAUUGGAAACUGCUGGUUUCUUUCAUAUUGAAAAUCU	x	x		x	x
ppy-mir-1285-1	7	83952831	83952914	+	UGUAGAGAUAGGGUCUCACUUUAUUGCCCAGGCUGGUCUCAAACUCCUGGUCUAGGCAACAAAGUGAGACCUUAUCUCUACAAG	x			x
ppy-mir-1285-2	2a	40542061	40542148	+	UUUGGGAGGCCGAGGCUGGUGCAUCGCUUGAGCCUAGCAAUUUGAGACCAAUCUGGGCAACAAAGUGAGACCUCCAUCUCUACAAAGA				x	x
ppy-mir-1286	22	16146328	16146402	-	GUCCUCUGGGGACUCAGCUUGCUCUGGCUGCUGGAUUGAAUUAGCUGCAGGACCAAGAUGAGCCCUUGGUGGAGA	x	x	x	x	x
ppy-mir-1287	10	97387262	97387351	-	GUUGUGCUGUCCAGGUGCUGGAUCAGUGGUUUGAGUCUGAGCCUCUAAAAGCCACUCUAGCCACAGAUGCUGUGAUUGGAGCCAUGACAA	x	x		x	x
ppy-mir-1289-1	20	32677897	32678041	-	UUCUUAAUUUUUAGUAGGAAUUAAAAACAAAACUGGUAAAUGCAGACUCUUGGAUUCCACCCCCAGAGAAUCCGUAAACCGGGGGUGGAGUCCAGGAAUCUGCAUUUUAGAAAGUACCCAGGGUGAUUCUGAUACAUUGGGAACA				x	x
ppy-mir-1290	1	211459868	211459945	+	GAGCGUCGUGUUGACACUCAAAAAGUUUCAGAUUUUGGAGCAUUUCGGAUUUUGGAUUUUUGGAUCAGAGAUGCUCAA	x	x		x	x
ppy-mir-1291	12	48305100	48305186	-	GGUAGAAUUCCAGUGGCCCUGACUGAAGACCAGCAGUUGUACUGUGGCUGUUGGUUUCAAGCAGAGGCCUAAAGGACUGUCUUCCUG	x	x	x	x	x
ppy-mir-1292	20	25660101	25660166	-	CCUGGGAGCGGGUUCCGGCAGACGCUGAGGUUGCGUUGACGCUCGCGCCCCGGCUCCCGUUCCAGG	x			x
ppy-mir-1293	12	49913717	49913790	-	UCUGGGUGGUCUGUAGAUUUGUUUGUGCAGCUUGUACCUGCACAAAUCUCUGGACCUGGACCACUUAGUCUUUA				x
ppy-mir-1295	1	80027080	80027158	+	AGGACAUUUUACCCAGAUCCGUGGCCUAUUCAGAAAUGUGGCCUGUGAUUAGGCCGCAGAUCUGGGUGAAAUGUCCUCC	x	x		x	x
ppy-mir-1296	10	72344362	72344453	+	ACCUACCUAACUGGGUUAGGGCCCUGGCUCCAUCUCCUUUAGGAAAACCUUCUGUGGGGAGUGGGGCUUCGACCCUAACCCAGGUGGGCUGU	x	x	x	x	x
ppy-mir-1297	13	54701417	54701493	-	UGUUUAUCUCUAGGGUUGAUCUAUUGGAAUUACUUAUCUGAGCCAAAGUAAUUCAGGUAAUUCAGGUGUAGUGAAAC	x			x	x
ppy-mir-1298	X	113679830	113679941	+	AGACGAGGAGUUAAGAGUUCAUUCGGCUGUCCAGAUGUAUCCAAGUACCCUGUGUUAUUUGGCAAUAAAUACAUCUGGGCAACUGACUGAACUUUUCACUUUUCAAGACUCA	x	x		x	x
ppy-mir-1299	3	42309813	42309895	-	CCUCAUAGCAGUGUUCUGGAAACCUACGUGAGGGACAAACAUUCAGACCACAGCAGGUGUGUUCUGGAAUCCUAUGUGAGGGA				x
ppy-mir-1300	15	49617734	49617821	-	CCACCACUACUGGCCAUCUGAUCUACAAAUGCAGUGGCAUCGACAAAAGAACCAUUGAAAAUUUGAGAAGGAGGCUGCUGAGAUGGGA				x	x
ppy-mir-1301	2a	86862760	86862841	+	GGAUUGUGGGGGGUCGCUCUAGGCACCGCAGCACUGUGCUGGGGAUGUUGCAGCUGCCUGGGAGUGACUUCACACAGUCCUC	x	x	x
ppy-mir-1302-2	2b	21154807	21154943	+	GGAUGCCCAGUUAGUUUGAAUUUUAGAUAAACAACGAAUAAUUUCUUAGCCUAAAUAUGUCCCAAGCUUAGUUUGGGACAUACUUAUGCUAAAAAACAUUAUUGGUUGUUUAUCUGAGAUUCAAAAUUAAGCAUUUU					x
(ppy-mir-1302-3)	2b	21154807	21154943	+	GGAUGCCCAGUUAGUUUGAAUUUUAGAUAAACAACGAAUAAUUUCUUAGCCUAAAUAUGUCCCAAGCUUAGUUUGGGACAUACUUAUGCUAAAAAACAUUAUUGGUUGUUUAUCUGAGAUUCAAAAUUAAGCAUUUU					x
ppy-mir-1302-4	2b	98768701	98768850	-	AAUGCAGAAGCACAGCUAAAAUUUGAAUUUCAGAUAAACAAAUUUUUCUUAGAAUAAGUAUGUCCGCAUGCAACAUGUGGGACAUACUUAUGCUAAAACAUUAUUUGUGUUUCAUCUGAAAUUCAAAUUCAACUGGACAUCCUGUAUUUU	x	x		x	x
ppy-mir-1302-6	7	66504483	66504572	+	AACAAAUAAUUUGGUAAUAUAUGUAUGGCCCACACAAUAUUUAGGACAACAAUAUUUGGGACAUACUUAUGCUAAAAAAGUAUUUGUUGA	x	x	x	x	x
ppy-mir-1302-7	8	150103359	150103431	-	ACAACAUUUUUUUUAGUACAUGUAUGUCUGGUGCAACAAUUGGGACAUACUUAUGCUAAAAAAAUUAGUGUUC	x	x		x
ppy-mir-1302-8	9	92125177	92125304	-	CCCAUUUAAACUUGAAUUUCAUAUAAACAGAGUAAUUUUCAGCAUUAGUGUAUCACAUGCAGUAUUUGGGACAUACUUAUGCUAAAAAAUUAGGUGGUGUUGAUCUGAAAUUCCAGUGUAGAUGGGCA	x	x		x	x
ppy-mir-1303	5	156822854	156822938	+	GGCUGGGCAACAUAGCGAGACCUCAACUCUACAAUUUUUUUUUUUUAAAUUUUAGAGACAGGGUUUUGCUAUGUUGCCAGGCUUU	x	x		x	x
ppy-mir-1304	11	89645536	89645626	-	AAACACUUAAGCCCAGCAGUUCGAGGCUACAGUGAGAUGUGAUCCUGCCGCAUCCCACUGUAGCCUCGAACCCCUGGGCUCAAGCGAUUCA	x
ppy-mir-1305	4	190310974	190311059	+	AAGAUCCUGCUGUUUCUACCAUUAGUUUUGAAUGUUUAUUGUAAAGAUACUUUUAAACUCUAAUGGGAGAGACAGCAGGAUUCUCC	x			x	x
ppy-mir-1306	22	15973332	15973416	+	GUGAGCAGUCUCCACCACCUCCCCUGCAAACGUCCAGUGGUGCAGAGGUAAUGGACGUUGGCUCUGGUGGUGAUGGACAGUCCGA	x	x	x	x	x
ppy-mir-1307	10	102480353	102480501	-	CAUCAAGACCCAGCUGAGUCACUGUCACUGCCUACCAAUCUCGACCGGACCUCGACCGGCUCGUCUGUGUUGCCAAUCGACUCGGCGUGGCGUCGGUCGUGGUAGAUAGGCGGUCAUGCAUACGAAUUUUCAGCUCUUGUUCUGGUGAC	x	x	x	x	x
ppy-mir-1322	8	9074428	9074495	+	AGUAUCAUGAAUUAGAAACCUACUUGUUACAUAGUUUACAUAAGAAGCGUGAUGCUGCUGCUGAUGCU					x
ppy-mir-1323	19	55446306	55446378	+	ACUGAGGUCCUCAAAACUGAGGGGCAUUUUCUGUGGUUUGAAAGGAAAGUGCACCCAGUUUUGGGGAUGUCAA	x	x	x	x	x
ppy-mir-1324	7	22420548	22420643	-	CCUGAACAGGUGCACGCAGACUGGCCCUGCCCUCACUGGGAACCCCCUUCCUCCUGGGUGCCGGACAGAAUUUUGUGCCCUUUUCUGGAGGCUCCA				x	x
ppy-mir-1468	X	61113774	61113859	-	GGUGGGUGGUUUCUCCGUUUGCCUGUUUUGCUGAUGUACAUUCAACUCAUUCUCAGCAAAAUAAGCAAAUGGAAAAUUCGUCCAUC	x	x		x
ppy-mir-1469	15	93288100	93288146	+	CUCGGCGCGGGGCGCGGGCUCCGGGUUGGGGCGAGCCAACGCCGGGG	x	x	x	x	x
ppy-mir-1471	2b	124278270	124278326	-	GCCCGCGUGUGGAGCCAGGUGUGGAGCCGGAGCACAGCUGGCUCUAAUUUGAGGGGC	x	x			x
ppy-mir-1537	1	13674016	13674076	+	ACAGCUGUAAUUAGUCAGUUUUCUGUCCUGUCCACACAGAAAACUGUCUAAUUACAGUUGU	x			x
ppy-mir-1538	16	57034155	57034212	-	GGGAACAGCAGCAACAAGGGCCUCGCUUCCUGCCGCCGCGGCCCGGGCUGCUGUUCCU	x	x		x	x
ppy-mir-1827	12	101488222	101488287	+	UCAGCAGCACAGCCUUCGGCCUAAAGCAAUGAGAAGCCUCUGAAAGGCUGAGGCAGUAGAUUGAAU	x	x		x	x
ppy-mir-1908	11	14526798	14526875	+	GGGAUGCCGCGGCGGGGAAGGCGAUUGGUCCGGAUGUGUGGUACCACCGGCCGCCGGCUCCGCCCCGGCCCCCGCCCC				x
ppy-mir-1909	19	1772059	1772136	-	CAUCCAGGACAAUGGUGAGUGCCGGUGUUGCCCUGGGGCCGUCCCUGCGUGGGGGCCGGGUGCUCACCGCAUCUGCCC					x
ppy-mir-1910	16	73481635	73481714	-	UGUCCCCUCAGCCAGUCCUGUGCCCACCACCUUCGUGCUGUCCUUGGAGGGAGGCAGAAGCAGGAUGACAAUGAGGGCAA				x	x
ppy-mir-1912	X	113621721	113621800	+	CUCUAGGAUGUGCUCAUUGCAUGGGCUGUGUAUAGUAUUAUUCAAUACCCAGAGCAUGCAGUGUGAACAUAAUAGAGAUU	x	x	x	x	x
ppy-mir-1913	6	170190711	170190788	-	ACCUCUAUCUCCUGGCAGAGGAGGCCGCAGAGGCUGGCUUUCCAAAACUGCCCCCUCCGCUGCUGCCAAGUGGCUGGU	x	x		x	x
ppy-mir-1914	20	62381460	62381539	-	CGUGUGAGCCCGCCCUGUGCCCGUCCCACUUCUGCUGCUGCUUAGCUCAGGAGGGGUCCCGCACUGGGAGGGGCCCUCAC	x	x
ppy-mir-1915	10	22434623	22434702	-	UGAGAGGCCUCACCUUGACUUGCUGCCCGGGCCGUGCACCCGUGGGCCCCAGGGCGACGCGGCGGGGGCGGCCCUAGCGA				x	x
