# Supplementary material for: Genome-wide comparative analysis of microRNAs in three non-human primates
Source: BMC Res Notes. 2010 Mar 9;3:64. doi: 10.1186/1756-0500-3-64 (PMC2850348; doi:10.1186/1756-0500-3-64)
Supplement: Additional file 2 — Mature orangutan miRNAs. Table of human miRNA homologs found in the precursor sequences predicted for orangutan (Additional file 1), including relative position and mature sequence. [file 1756-0500-3-64-S2.CSV]

mature_id	precursor_id	first_position	last_position	mature_sequence
ppy-miR-1	ppy-mir-1-1	46	67	UGGAAUGUAAAGAAGUAUGUAU
ppy-let-7a	ppy-let-7a-1	6	27	UGAGGUAGUAGGUUGUAUAGUU
ppy-let-7a	ppy-let-7a-2	5	26	UGAGGUAGUAGGUUGUAUAGUU
ppy-let-7a	ppy-let-7a-3	4	25	UGAGGUAGUAGGUUGUAUAGUU
ppy-let-7b	ppy-let-7b	6	27	UGAGGUAGUAGGUUGUGUGGUU
ppy-let-7c	ppy-let-7c	11	32	UGAGGUAGUAGGUUGUAUGGUU
ppy-let-7d	ppy-let-7d	8	29	AGAGGUAGUAGGUUGCAUAGUU
ppy-let-7e	ppy-let-7e	8	29	UGAGGUAGGAGGUUGUAUAGUU
ppy-let-7f	ppy-let-7f-1	7	28	UGAGGUAGUAGAUUGUAUAGUU
ppy-let-7f	ppy-let-7f-2	8	29	UGAGGUAGUAGAUUGUAUAGUU
ppy-let-7g	ppy-let-7g	5	26	UGAGGUAGUAGUUUGUACAGUU
ppy-let-7i	ppy-let-7i	6	27	UGAGGUAGUAGUUUGUGCUGUU
ppy-miR-7	ppy-mir-7-1	24	46	UGGAAGACUAGUGAUUUUGUUGU
ppy-miR-7	ppy-mir-7-2	32	54	UGGAAGACUAGUGAUUUUGUUGU
ppy-miR-7	ppy-mir-7-3	31	53	UGGAAGACUAGUGAUUUUGUUGU
ppy-miR-9	ppy-mir-9-1	16	38	UCUUUGGUUAUCUAGCUGUAUGA
ppy-miR-9	ppy-mir-9-2	16	38	UCUUUGGUUAUCUAGCUGUAUGA
ppy-miR-9	ppy-mir-9-3	16	38	UCUUUGGUUAUCUAGCUGUAUGA
ppy-miR-10b	ppy-mir-10b	27	49	UACCCUGUAGAACCGAAUUUGUG
ppy-miR-15a	ppy-mir-15a	14	35	UAGCAGCACAUAAUGGUUUGUG
ppy-miR-15b	ppy-mir-15b	20	41	UAGCAGCACAUCAUGGUUUACA
ppy-miR-16	ppy-mir-16-1	14	35	UAGCAGCACGUAAAUAUUGGCG
ppy-miR-16	ppy-mir-16-2	10	29	UAGCAGCACGUAAAUAUUGG
ppy-miR-17	ppy-mir-17	14	36	CAAAGUGCUUACAGUGCAGGUAG
ppy-miR-18a	ppy-mir-18a	6	28	UAAGGUGCAUCUAGUGCAGAUAG
ppy-miR-18b	ppy-mir-18b	6	28	UAAGGUGCAUCUAGUGCAGUUAG
ppy-miR-19a	ppy-mir-19a	49	71	UGUGCAAAUCUAUGCAAAACUGA
ppy-miR-19b	ppy-mir-19b-1	54	76	UGUGCAAAUCCAUGCAAAACUGA
ppy-miR-19b	ppy-mir-19b-2	62	84	UGUGCAAAUCCAUGCAAAACUGA
ppy-miR-20a	ppy-mir-20a	8	30	UAAAGUGCUUAUAGUGCAGGUAG
ppy-miR-20b	ppy-mir-20b	6	28	CAAAGUGCUCAUAGUGCAGGUAG
ppy-miR-22	ppy-mir-22	53	74	AAGCUGCCAGUUGAAGAACUGU
ppy-miR-23b	ppy-mir-23b	58	78	AUCACAUUGCCAGGGAUUACC
ppy-miR-24	ppy-mir-24-1	44	65	UGGCUCAGUUCAGCAGGAACAG
ppy-miR-25	ppy-mir-25	52	73	CAUUGCACUUGUCUCGGUCUGA
ppy-miR-26a	ppy-mir-26a-1	10	31	UUCAAGUAAUCCAGGAUAGGCU
ppy-miR-26a	ppy-mir-26a-2	14	35	UUCAAGUAAUCCAGGAUAGGCU
ppy-miR-26b	ppy-mir-26b	12	32	UUCAAGUAAUUCAGGAUAGGU
ppy-miR-27b	ppy-mir-27b	61	81	UUCACAGUGGCUAAGUUCUGC
ppy-miR-28-3p	ppy-mir-28	54	75	CACUAGAUUGUGAGCUCCUGGA
ppy-miR-28-5p	ppy-mir-28	14	35	AAGGAGCUCACAGUCUAUUGAG
ppy-miR-29a	ppy-mir-29a	42	63	UAGCACCAUCUGAAAUCGGUUA
ppy-miR-29b	ppy-mir-29b-1	51	73	UAGCACCAUUUGAAAUCAGUGUU
ppy-miR-29b	ppy-mir-29b-2	52	74	UAGCACCAUUUGAAAUCAGUGUU
ppy-miR-29c	ppy-mir-29c	54	75	UAGCACCAUUUGAAAUCGGUUA
ppy-miR-30a	ppy-mir-30a	6	27	UGUAAACAUCCUCGACUGGAAG
ppy-miR-30b	ppy-mir-30b	17	38	UGUAAACAUCCUACACUCAGCU
ppy-miR-30c	ppy-mir-30c-1	17	39	UGUAAACAUCCUACACUCUCAGC
ppy-miR-30d	ppy-mir-30d	6	27	UGUAAACAUCCCCGACUGGAAG
ppy-miR-30e	ppy-mir-30e	17	38	UGUAAACAUCCUUGACUGGAAG
ppy-miR-31	ppy-mir-31	8	28	AGGCAAGAUGCUGGCAUAGCU
ppy-miR-32	ppy-mir-32	6	27	UAUUGCACAUUACUAAGUUGCA
ppy-miR-33a	ppy-mir-33a	3	22	GUGCAUUGUAGUUGCAUUGCA
ppy-miR-33b	ppy-mir-33b	17	36	GUGCAUGCUGUUGCAUGCAC
ppy-miR-34a	ppy-mir-34a	22	43	UGGCAGUGUCUUAGCUGGUUGU
ppy-miR-34b	ppy-mir-34b	50	71	CAAUCACUAACUCCACUGCCAU
ppy-miR-34c-3p	ppy-mir-34c	46	67	AAUCACUAACCACACGGCCAGG
ppy-miR-34c-5p	ppy-mir-34c	13	35	AGGCAGUGUAGUUAGCUGAUUGC
ppy-miR-92a	ppy-mir-92a-1	48	69	UAUUGCACUUGUCCCGGCCUGU
ppy-miR-92a	ppy-mir-92a-2	48	69	UAUUGCACUUGUCCCGGCCUGU
ppy-miR-92b	ppy-mir-92b	61	82	UAUUGCACUCGUCCCGGCCUCC
ppy-miR-93	ppy-mir-93	11	33	CAAAGUGCUGUUCGUGCAGGUAG
ppy-miR-95	ppy-mir-95	49	70	UUCAACGGGUAUUUAUUGAGCA
ppy-miR-96	ppy-mir-96	9	31	UUUGGCACUAGCACAUUUUUGCU
ppy-miR-98	ppy-mir-98	22	43	UGAGGUAGUAAGUUGUAUUGUU
ppy-miR-99a	ppy-mir-99a	13	34	AACCCGUAGAUCCGAUCUUGUG
ppy-miR-100	ppy-mir-100	13	34	AACCCGUAGAUCCGAACUUGUG
ppy-miR-101	ppy-mir-101-1	47	67	UACAGUACUGUGAUAACUGAA
ppy-miR-101	ppy-mir-101-2	49	69	UACAGUACUGUGAUAACUGAA
ppy-miR-103	ppy-mir-103-1	48	70	AGCAGCAUUGUACAGGGCUAUGA
ppy-miR-103	ppy-mir-103-2	48	70	AGCAGCAUUGUACAGGGCUAUGA
ppy-miR-105	ppy-mir-105-1	13	35	UCAAAUGCUCAGACUCCUGUGGU
ppy-miR-105	ppy-mir-105-2	13	35	UCAAAUGCUCAGACUCCUGUGGU
ppy-miR-106a	ppy-mir-106a	13	35	AAAAGUGCUUACAGUGCAGGUAG
ppy-miR-106b	ppy-mir-106b	12	32	UAAAGUGCUGACAGUGCAGAU
ppy-miR-107	ppy-mir-107	50	72	AGCAGCAUUGUACAGGGCUAUCA
ppy-miR-122	ppy-mir-122	15	36	UGGAGUGUGACAAUGGUGUUUG
ppy-miR-124	ppy-mir-124-2	62	81	UAAGGCACGCGGUGAAUGCC
ppy-miR-124	ppy-mir-124-3	53	72	UAAGGCACGCGGUGAAUGCC
ppy-miR-125a-3p	ppy-mir-125a	53	74	ACAGGUGAGGUUCUUGGGAGCC
ppy-miR-125a-5p	ppy-mir-125a	15	38	UCCCUGAGACCCUUUAACCUGUGA
ppy-miR-125b	ppy-mir-125b-1	15	36	UCCCUGAGACCCUAACUUGUGA
ppy-miR-125b	ppy-mir-125b-2	17	38	UCCCUGAGACCCUAACUUGUGA
ppy-miR-126	ppy-mir-126	52	73	UCGUACCGUGAGUAAUAAUGCG
ppy-miR-127-3p	ppy-mir-127	57	78	UCGGAUCCGUCUGAGCUUGGCU
ppy-miR-127-5p	ppy-mir-127	23	44	CUGAAGCUCAGAGGGCUCUGAU
ppy-miR-128	ppy-mir-128-1	50	70	UCACAGUGAACCGGUCUCUUU
ppy-miR-128	ppy-mir-128-2	52	72	UCACAGUGAACCGGUCUCUUU
ppy-miR-129-3p	ppy-mir-129-1	49	70	AAGCCCUUACCCCAAAAAGUAU
ppy-miR-129-3p	ppy-mir-129-2	57	78	AAGCCCUUACCCCAAAAAGCAU
ppy-miR-129-5p	ppy-mir-129-1	5	25	CUUUUUGCGGUCUGGGCUUGC
ppy-miR-129-5p	ppy-mir-129-2	15	35	CUUUUUGCGGUCUGGGCUUGC
ppy-miR-130a	ppy-mir-130a	55	76	CAGUGCAAUGUUAAAAGGGCAU
ppy-miR-130b	ppy-mir-130b	51	72	CAGUGCAAUGAUGAAAGGGCAU
ppy-miR-132	ppy-mir-132	59	80	UAACAGUCUACAGCCAUGGUCG
ppy-miR-133a	ppy-mir-133a-1	51	72	UUUGGUCCCCUUCAACCAGCUG
ppy-miR-133a	ppy-mir-133a-2	59	80	UUUGGUCCCCUUCAACCAGCUG
ppy-miR-133b	ppy-mir-133b	66	87	UUUGGUCCCCUUCAACCAGCUA
ppy-miR-134	ppy-mir-134	8	29	UGUGACUGGUUGACCAGAGGGG
ppy-miR-135a	ppy-mir-135a-1	17	39	UAUGGCUUUUUAUUCCUAUGUGA
ppy-miR-135a	ppy-mir-135a-2	23	45	UAUGGCUUUUUAUUCCUAUGUGA
ppy-miR-135b	ppy-mir-135b	16	38	UAUGGCUUUUCAUUCCUAUGUGA
ppy-miR-136	ppy-mir-136	15	37	ACUCCAUUUGUUUUGAUGAUGGA
ppy-miR-137	ppy-mir-137	59	81	UUAUUGCUUAAGAAUACGCGUAG
ppy-miR-138	ppy-mir-138-2	10	32	AGCUGGUGUUGUGAAUCAGGCCG
ppy-miR-139-3p	ppy-mir-139	44	65	GGAGACGCGGCCCUGUUGGAGU
ppy-miR-139-5p	ppy-mir-139	7	28	UCUACAGUGCACGUGUCUCCAG
ppy-miR-140-3p	ppy-mir-140	62	82	UACCACAGGGUAGAACCACGG
ppy-miR-140-5p	ppy-mir-140	23	44	CAGUGGUUUUACCCUAUGGUAG
ppy-miR-141	ppy-mir-141	58	79	UAACACUGUCUGGUAAAGAUGG
ppy-miR-142-3p	ppy-mir-142	52	74	UGUAGUGUUUCCUACUUUAUGGA
ppy-miR-142-5p	ppy-mir-142	16	36	CAUAAAGUAGAAAGCACUACU
ppy-miR-143	ppy-mir-143	61	81	UGAGAUGAAGCACUGUAGCUC
ppy-miR-144	ppy-mir-144	52	71	UACAGUAUAGAUGAUGUACU
ppy-miR-145	ppy-mir-145	16	38	GUCCAGUUUUCCCAGGAAUCCCU
ppy-miR-146a	ppy-mir-146a	21	42	UGAGAACUGAAUUCCAUGGGUU
ppy-miR-146b-3p	ppy-mir-146b	46	67	UGCCCUGUGGACUCAGUUCUGG
ppy-miR-146b-5p	ppy-mir-146b	9	30	UGAGAACUGAAUUCCAUAGGCU
ppy-miR-147	ppy-mir-147	47	66	GUGUGUGGAAAUGCUUCUGC
ppy-miR-147b	ppy-mir-147b	49	70	GUGUGCGGAAAUGCUUCUGCUA
ppy-miR-148a	ppy-mir-148a	44	65	UCAGUGCACUACAGAACUUUGU
ppy-miR-148b	ppy-mir-148b	63	84	UCAGUGCAUCACAGAACUUUGU
ppy-miR-149	ppy-mir-149	15	37	UCUGGCUCCGUGUCUUCACUCCC
ppy-miR-150	ppy-mir-150	16	37	UCUCCCAACCCUUGUACCAGUG
ppy-miR-151-3p	ppy-mir-151	47	67	CUAGACUGAAGCUCCUUGAGG
ppy-miR-151-5p	ppy-mir-151	11	31	UCGAGGAGCUCACAGUCUAGU
ppy-miR-153	ppy-mir-153-1	54	75	UUGCAUAGUCACAAAAGUGAUC
ppy-miR-153	ppy-mir-153-2	53	74	UUGCAUAGUCACAAAAGUGAUC
ppy-miR-154	ppy-mir-154	15	36	UAGGUUAUCCGUGUUGCCUUCG
ppy-miR-155	ppy-mir-155	4	26	UUAAUGCUAAUCGUGAUAGGGGU
ppy-miR-181a	ppy-mir-181a-1	24	46	AACAUUCAACGCUGUCGGUGAGU
ppy-miR-181a	ppy-mir-181a-2	39	61	AACAUUCAACGCUGUCGGUGAGU
ppy-miR-181b	ppy-mir-181b-1	36	58	AACAUUCAUUGCUGUCGGUGGGU
ppy-miR-181b	ppy-mir-181b-2	16	38	AACAUUCAUUGCUGUCGGUGGGU
ppy-miR-181c	ppy-mir-181c	27	48	AACAUUCAACCUGUCGGUGAGU
ppy-miR-181d	ppy-mir-181d	35	57	AACAUUCAUUGUUGUCGGUGGGU
ppy-miR-182	ppy-mir-182	22	45	UUUGGCAAUGGUAGAACUCACACU
ppy-miR-183	ppy-mir-183	24	45	UAUGGCACUGGUAGAAUUCACU
ppy-miR-184	ppy-mir-184	53	74	UGGACGGAGAACUGAUAAGGGU
ppy-miR-185	ppy-mir-185	15	36	UGGAGAGAAAGGCAGUUCCUGA
ppy-miR-186	ppy-mir-186	15	36	CAAAGAAUUCUCCUUUUGGGCU
ppy-miR-187	ppy-mir-187	67	88	UCGUGUCUUGUGUUGCAGCCGG
ppy-miR-188-3p	ppy-mir-188	54	74	CUCCCACAUGCAGGGUUUGCA
ppy-miR-188-5p	ppy-mir-188	15	35	CAUCCCUUGCAUGGUGGAGGG
ppy-miR-190	ppy-mir-190	15	36	UGAUAUGUUUGAUAUAUUAGGU
ppy-miR-190b	ppy-mir-190b	11	31	UGAUAUGUUUGAUAUUGGGUU
ppy-miR-191	ppy-mir-191	16	38	CAACGGAAUCCCAAAAGCAGCUG
ppy-miR-192	ppy-mir-192	24	44	CUGACCUAUGAAUUGACAGCC
ppy-miR-193a-3p	ppy-mir-193a	55	76	AACUGGCCUACAAAGUCCCAGU
ppy-miR-193a-5p	ppy-mir-193a	21	42	UGGGUCUUUGCGGGCGAGAUGA
ppy-miR-193b	ppy-mir-193b	51	72	AACUGGCCCUCAAAGUCCCGCU
ppy-miR-194	ppy-mir-194-1	15	36	UGUAACAGCAACUCCAUGUGGA
ppy-miR-195	ppy-mir-195	15	35	UAGCAGCACAGAAAUAUUGGC
ppy-miR-196a	ppy-mir-196a-2	25	46	UAGGUAGUUUCAUGUUGUUGGG
ppy-miR-196b	ppy-mir-196b	15	36	UAGGUAGUUUCCUGUUGUUGGG
ppy-miR-197	ppy-mir-197	48	69	UUCACCACCUUCUCCACCCAGC
ppy-miR-198	ppy-mir-198	6	27	GGUCCAGAGGGGAGAUAGGUUC
ppy-miR-199a-3p	ppy-mir-199a-1	47	68	ACAGUAGUCUGCACAUUGGUUA
ppy-miR-199a-3p	ppy-mir-199a-2	70	91	ACAGUAGUCUGCACAUUGGUUA
ppy-miR-199a-5p	ppy-mir-199a-1	6	28	CCCAGUGUUCAGACUACCUGUUC
ppy-miR-199a-5p	ppy-mir-199a-2	31	53	CCCAGUGUUCAGACUACCUGUUC
ppy-miR-199b-3p	ppy-mir-199b	66	87	ACAGUAUUCUGCACAUUGGUUA
ppy-miR-199b-5p	ppy-mir-199b	31	49	GUGUUUAGACUAUCUGUUC
ppy-miR-200a	ppy-mir-200a	54	75	UAACACUGUCUGGUAACGAUGU
ppy-miR-200c	ppy-mir-200c	44	66	UAAUACUGCCGGGUAAUGAUGGA
ppy-miR-203	ppy-mir-203	65	86	GUGAAAUGUUUAGGACCACUAG
ppy-miR-204	ppy-mir-204	33	54	UUCCCUUUGUCAUCCUAUGCCU
ppy-miR-205	ppy-mir-205	34	55	UCCUUCAUUCCACCGGAGUCUG
ppy-miR-206	ppy-mir-206	53	74	UGGAAUGUAAGGAAGUGUGUGG
ppy-miR-208a	ppy-mir-208a	44	65	AUAAGACGAGCAAAAAGCUUGU
ppy-miR-208b	ppy-mir-208b	46	67	AUAAGACGAACAAAAGGUUUGU
ppy-miR-210	ppy-mir-210	75	96	UGUGCCGUGUGACAGCGGCUGA
ppy-miR-211	ppy-mir-211	19	40	UUCCCUUUGUCAUCCUUCGCCU
ppy-miR-214	ppy-mir-214	71	92	ACAGCAGGCACAGACAGGCAGU
ppy-miR-215	ppy-mir-215	27	47	AUGACCUAUGAAUUGACAGAC
ppy-miR-216a	ppy-mir-216a	19	40	UAAUCUCAGCUGGCAACUGUGA
ppy-miR-216b	ppy-mir-216b	11	32	AAAUCUCUGCAGGCAAAUGUGA
ppy-miR-217	ppy-mir-217	35	57	UACUGCAUCAGGAACUGAUUGGA
ppy-miR-218	ppy-mir-218-1	25	45	UUGUGCUUGAUCUAACCAUGU
ppy-miR-218	ppy-mir-218-2	28	48	UUGUGCUUGAUCUAACCAUGU
ppy-miR-219-5p	ppy-mir-219-2	19	39	UGAUUGUCCAAACGCAAUUCU
ppy-miR-220a	ppy-mir-220a	23	44	CCACCACCGUGUCUGACACUUU
ppy-miR-220b	ppy-mir-220b	11	31	CCACCACCGUGUCUGACACUU
ppy-miR-220c	ppy-mir-220c	11	32	ACACAGGGCUGUUGUGAAGACU
ppy-miR-221	ppy-mir-221	65	87	AGCUACAUUGUCUGCUGGGUUUC
ppy-miR-222	ppy-mir-222	69	89	AGCUACAUCUGGCUACUGGGU
ppy-miR-223	ppy-mir-223	68	89	UGUCAGUUUGUCAAAUACCCCA
ppy-miR-224	ppy-mir-224	8	28	CAAGUCACUAGUGGUUCCGUU
ppy-miR-296-3p	ppy-mir-296	48	69	GAGGGUUGGGUGGAGGCUCUCC
ppy-miR-296-5p	ppy-mir-296	14	34	AGGGCCCCCCCUCAAUCCUGU
ppy-miR-297	ppy-mir-297	4	24	AUGUAUGUGUGCAUGUGCAUG
ppy-miR-298	ppy-mir-298	11	34	AGCAGAAGCAGGGCGGUUCUCCCA
ppy-miR-299-3p	ppy-mir-299	39	60	UAUGUGGGACGGUAAACCGCUU
ppy-miR-299-5p	ppy-mir-299	7	28	UGGUUUACCGUCCCACAUACAU
ppy-miR-300	ppy-mir-300	52	73	UAUACAAGGGCAGACUCUCUCU
ppy-miR-301b	ppy-mir-301b	45	67	CAGUGCAAUGAUAUUGUCAAAGC
ppy-miR-302b	ppy-mir-302b	50	72	UAAGUGCUUCCAUGUUUUAGUAG
ppy-miR-302c	ppy-mir-302c	43	65	UAAGUGCUUCCAUGUUUCAGUGG
ppy-miR-302d	ppy-mir-302d	44	66	UAAGUGCUUCCAUGUUUGAGUGU
ppy-miR-302e	ppy-mir-302e	6	22	UAAGUACUUCCAUGCUU
ppy-miR-320a	ppy-mir-320a	48	69	AAAAGCUGGGUUGAGAGGGCGA
ppy-miR-320b	ppy-mir-320b-1	39	60	AAAAGCUGGGUUGAGAGGGCAA
ppy-miR-320b	ppy-mir-320b-2	72	93	AAAAGCUGGGUUGAGAGGGCAA
ppy-miR-320c	ppy-mir-320c-1	50	69	AAAAGCUGGGUUGAGAGGGU
ppy-miR-320c	ppy-mir-320c-2	31	50	AAAAGCUGGGUUGAGAGGGU
ppy-miR-320d	ppy-mir-320d-1	30	48	AAAAGCUGGGUUGAGAGGA
ppy-miR-320d	ppy-mir-320d-2	30	48	AAAAGCUGGGUUGAGAGGA
ppy-miR-323-3p	ppy-mir-323	51	71	CACAUUACACGGUCGACCUCU
ppy-miR-323-5p	ppy-mir-323	16	37	AGGUGGUCCGUGGCGCGUUCGC
ppy-miR-324-3p	ppy-mir-324	53	72	ACUGCCCCAGGUGCUGCUGG
ppy-miR-324-5p	ppy-mir-324	16	38	CGCAUCCCCUAGGGCAUUGGUGU
ppy-miR-325	ppy-mir-325	16	38	CCUAGUAGGUGUCCAGUAAGUGU
ppy-miR-326	ppy-mir-326	60	79	CCUCUGGGCCCUUCCUCCAG
ppy-miR-328	ppy-mir-328	48	69	CUGGCCCUCUCUGCCCUUCCGU
ppy-miR-329	ppy-mir-329-1	50	71	AACACACCUGGUUAACCUCUUU
ppy-miR-329	ppy-mir-329-2	52	73	AACACACCUGGUUAACCUCUUU
ppy-miR-330-3p	ppy-mir-330	57	79	GCAAAGCACACGGCCUGCAGAGA
ppy-miR-330-5p	ppy-mir-330	18	39	UCUCUGGGCCUGUGUCUUAGGC
ppy-miR-331-3p	ppy-mir-331	61	78	GCCCCUGGGCCUAUCCUA
ppy-miR-331-5p	ppy-mir-331	26	47	CUAGGUAUGGUCCCAGGGAUCC
ppy-miR-335	ppy-mir-335	14	36	UCAAGAGCAAUAACGAAAAAUGU
ppy-miR-337-3p	ppy-mir-337	61	82	CUCCUAUAUGAUGCCUUUCUUC
ppy-miR-337-5p	ppy-mir-337	23	43	GAACGGCUUCAUACAGGAGUU
ppy-miR-338-3p	ppy-mir-338	42	63	UCCAGCAUCAGUGAUUUUGUUG
ppy-miR-338-5p	ppy-mir-338	6	27	AACAAUAUCCUGGUGCUGAGUG
ppy-miR-339-5p	ppy-mir-339	15	37	UCCCUGUCCUCCAGGAGCUCACG
ppy-miR-340	ppy-mir-340	16	37	UUAUAAAGCAAUGAGACUGAUU
ppy-miR-342-3p	ppy-mir-342	61	83	UCUCACACAGAAAUCGCACCCGU
ppy-miR-342-5p	ppy-mir-342	19	39	AGGGGUGCUAUCUGUGAUUGA
ppy-miR-345	ppy-mir-345	18	39	GCUGACUCCUAGUCCAGGGCUC
ppy-miR-346	ppy-mir-346	20	42	UGUCUGCCCGCAUGCCUGCCUCU
ppy-miR-361-3p	ppy-mir-361	45	67	UCCCCCAGGUGUGAUUCUGAUUU
ppy-miR-361-5p	ppy-mir-361	6	27	UUAUCAGAAUCUCCAGGGGUAC
ppy-miR-362-3p	ppy-mir-362	39	60	AACACACCUAUUCAAGGAUUCA
ppy-miR-362-5p	ppy-mir-362	2	25	AAUCCUUGGAACCUAGGUGUGAGU
ppy-miR-363	ppy-mir-363	50	71	AAUUGCACGGUAUCCAUCUGUA
ppy-miR-365	ppy-mir-365-1	56	77	UAAUGCCCCUAAAAAUCCUUAU
ppy-miR-365	ppy-mir-365-2	68	89	UAAUGCCCCUAAAAAUCCUUAU
ppy-miR-367	ppy-mir-367	44	65	AAUUGCACUUUAGCAAUGGUGA
ppy-miR-369-3p	ppy-mir-369	44	64	AAUAAUACAUGGUUGAUCUUU
ppy-miR-369-5p	ppy-mir-369	9	30	AGAUCGACCGUGUUAUAUUCGC
ppy-miR-370	ppy-mir-370	48	69	GCCUGCUGGGGUGGAACCUGGU
ppy-miR-371-3p	ppy-mir-371	42	64	AAGUGCCGCCAUCUUUUGAGUGU
ppy-miR-371-5p	ppy-mir-371	6	25	ACUCAAACUGUGGGGGCACU
ppy-miR-372	ppy-mir-372	42	64	AAAGUGCUGCGACAUUUGAGCGU
ppy-miR-373	ppy-mir-373	44	66	GAAGUGCUUCGAUUUUGGGGUGU
ppy-miR-374a	ppy-mir-374a	12	33	UUAUAAUACAACCUGAUAAGUG
ppy-miR-375	ppy-mir-375	40	61	UUUGUUCGUUCGGCUCGCGUGA
ppy-miR-376a	ppy-mir-376a-1	44	64	AUCAUAGAGGAAAAUCCACGU
ppy-miR-376a	ppy-mir-376a-2	50	70	AUCAUAGAGGAAAAUCCACGU
ppy-miR-376b	ppy-mir-376b	62	83	AUCAUAGAGGAAAAUCCAUGUU
ppy-miR-376c	ppy-mir-376c	43	63	AACAUAGAGGAAAUUCCACGU
ppy-miR-377	ppy-mir-377	45	66	AUCACACAAAGGCAACUUUUGU
ppy-miR-378	ppy-mir-378	43	63	ACUGGACUUGGAUCAGAAGGC
ppy-miR-379	ppy-mir-379	6	26	UGGUAGACUAUGGAACGUAGG
ppy-miR-380	ppy-mir-380	40	60	UAUGUAAUAUGGUCCACUCUU
ppy-miR-381	ppy-mir-381	49	70	UAUACAAGGGCAAGCUCUCUGU
ppy-miR-382	ppy-mir-382	11	32	GAAGUUGUUCGUGGUGGAUUCC
ppy-miR-383	ppy-mir-383	7	28	AGAUCAGAAGGUGAUUGUGGCU
ppy-miR-384	ppy-mir-384	57	76	AUUCCUAGAAAUUUUUCAUA
ppy-miR-409-3p	ppy-mir-409	47	68	GAAUGUUGCUCGGUGAACCCCU
ppy-miR-409-5p	ppy-mir-409	15	37	AGGUUACCCGAGCAACUUUGCAU
ppy-miR-410	ppy-mir-410	50	70	AAUAUAACACAGAUGGCCUGU
ppy-miR-411	ppy-mir-411	16	36	UAGUAGACCGUAUAGCGUACG
ppy-miR-412	ppy-mir-412	54	76	ACUUCACCUGGUCCACUAGCCGU
ppy-miR-421	ppy-mir-421	48	70	AUCAACAGACAUUAAUUGGGCGC
ppy-miR-422a	ppy-mir-422a	10	31	ACUGGACUGAGGGUCAGAAGGC
ppy-miR-423-3p	ppy-mir-423	49	71	AGCUCGGUCUGAGGCCCCUCAGU
ppy-miR-423-5p	ppy-mir-423	13	35	UGAGGGGCAGAGAGCGAGACUUU
ppy-miR-424	ppy-mir-424	11	32	CAGCAGCAAUUCAUGUUUUGAA
ppy-miR-425	ppy-mir-425	14	36	AAUGACACGAUCACUCCCGUUGA
ppy-miR-429	ppy-mir-429	51	72	UAAUACUGUCUGGUAAAACCGU
ppy-miR-431	ppy-mir-431	20	40	UGUCUUGCAGGCCGUCAUGCA
ppy-miR-432	ppy-mir-432	14	36	UCUUGGAGUAGGUCAUUGGGUGG
ppy-miR-433	ppy-mir-433	64	85	AUCAUGAUGGGCUCCUCGGUGU
ppy-miR-448	ppy-mir-448	71	92	UUGCAUAUGUAGGAUGUCCCAU
ppy-miR-449a	ppy-mir-449a	16	37	UGGCAGUGUAUUGUUAGCUGGU
ppy-miR-449b	ppy-mir-449b	16	37	AGGCAGUGUAUUGUUAGCUGGC
ppy-miR-450a	ppy-mir-450a-1	18	39	UUUUGCGAUGUGUUCCUAAUAU
ppy-miR-450a	ppy-mir-450a-2	23	44	UUUUGCGAUGUGUUCCUAAUAC
ppy-miR-450b-3p	ppy-mir-450b	48	69	UUGGGAUCAUUUUGCAUCCAUA
ppy-miR-450b-5p	ppy-mir-450b	11	32	UUUUGCAAUAUGUUCCUGAAUA
ppy-miR-451	ppy-mir-451	17	38	AAACCGUUACCAUUACUGAGUU
ppy-miR-452	ppy-mir-452	14	35	AACUGUUUGCAGAGGAAACUGA
ppy-miR-453	ppy-mir-453	44	66	AGGUUGUCCGUGGUGAGUUCGCA
ppy-miR-455-3p	ppy-mir-455	54	74	GCAGUCCAUGGGCAUAUACAC
ppy-miR-455-5p	ppy-mir-455	16	37	UAUGUGCCUUUGGACUACAUCG
ppy-miR-484	ppy-mir-484	8	29	UCAGGCUCAGUCCCCUCCCGAU
ppy-miR-485-3p	ppy-mir-485	46	67	GUCAUACACGGCUCUCCUCUCU
ppy-miR-485-5p	ppy-mir-485	9	30	AGAGGCUGGCCGUGAUGAAUUC
ppy-miR-486-5p	ppy-mir-486	4	25	UCCUGUACUGAGCUGCCCCGAG
ppy-miR-487a	ppy-mir-487a	49	70	AAUCAUACAGGGACAUCCAGUU
ppy-miR-487b	ppy-mir-487b	51	72	AAUCGUACAGGGUCAUCCACUU
ppy-miR-488	ppy-mir-488	52	72	UUGAAAGGCUAUUUCUUGGUC
ppy-miR-489	ppy-mir-489	52	73	GUGACAUCACAUAUACGGCAGC
ppy-miR-490-3p	ppy-mir-490	76	97	CAACCUGGAGGACUCCAUGCUG
ppy-miR-490-5p	ppy-mir-490	39	58	CCAUGGAUCUCCAGGUGGGU
ppy-miR-491-3p	ppy-mir-491	50	71	CUUAUGCAAGAUUCCCUUCUAC
ppy-miR-491-5p	ppy-mir-491	16	37	AGUGGGGAACCCUUCCAUGAGG
ppy-miR-492	ppy-mir-492	34	56	AGGACCUGCGGGACAAGAUUCUU
ppy-miR-493	ppy-mir-493	57	78	UGAAGGUCUACUGUGUGCCAGG
ppy-miR-494	ppy-mir-494	48	69	UGAAACAUACACGGGAAACCUC
ppy-miR-495	ppy-mir-495	47	68	AAACAAACAUGGUGCACUUCUU
ppy-miR-496	ppy-mir-496	56	77	UGAGUAUUACAUGGCCAAUCUC
ppy-miR-497	ppy-mir-497	24	44	CAGCAGCACACUGUGGUUUGU
ppy-miR-498	ppy-mir-498	34	56	UUUCAAGCCAGGGGGCGUUUUUC
ppy-miR-499-3p	ppy-mir-499	70	91	AACAUCACAGCAAGUCUGUGCU
ppy-miR-499-5p	ppy-mir-499	33	53	UUAAGACUUGCAGUGAUGUUU
ppy-miR-500	ppy-mir-500	13	35	UAAUCCUUGCUACCUGGGUGAGA
ppy-miR-501-3p	ppy-mir-501	45	66	AAUGCACCUGGGCAAGGAUUCA
ppy-miR-502-3p	ppy-mir-502	52	73	AAUGCACCUGGGCAAGGAUUCA
ppy-miR-502-5p	ppy-mir-502	16	36	AUCCUUGCUAUCUGGGUGCUA
ppy-miR-503	ppy-mir-503	6	28	UAGCAGCGGGAACAGUUCUGCAG
ppy-miR-504	ppy-mir-504	13	34	AGACCCUGGUCUGCACUCUAUC
ppy-miR-505	ppy-mir-505	51	72	CGUCAACACUUGCUGGUUUCCU
ppy-miR-506	ppy-mir-506	71	91	UAAGGCACCCUUCUGAGUAGA
ppy-miR-507	ppy-mir-507	56	76	UUUUGCACCUUUUGGAGUGAA
ppy-miR-508-3p	ppy-mir-508	61	83	UGAUUGUAGCCUUUUUGAGUAGA
ppy-miR-508-5p	ppy-mir-508	26	48	UACUCCAGAGGGCGUCACUCACG
ppy-miR-509-3p	ppy-mir-509-1	55	76	UGAUUGGUACGUCUGCAGGUAG
ppy-miR-509-3p	ppy-mir-509-2	55	76	UGAUUGGUACGUCUGCAGGUAG
ppy-miR-509-3p	ppy-mir-509-3	45	66	UGAUUGGUACGUCUGCAGGUAG
ppy-miR-509-5p	ppy-mir-509-1	20	40	UACUGCAGACAGUGGCAAUCA
ppy-miR-509-5p	ppy-mir-509-2	20	40	UACUGCAGACAGUGGCAAUCA
ppy-miR-509-5p	ppy-mir-509-3	10	30	UACUGCAGACAGUGGCAAUCA
ppy-miR-510	ppy-mir-510	10	31	UACUCCGGAGAGUGGCAAUCAC
ppy-miR-511	ppy-mir-511-1	16	36	GUGUCUUUUGCUCUGCAGUCA
ppy-miR-511	ppy-mir-511-2	16	36	GUGUCUUUUGCUCUGCAGUCA
ppy-miR-512-3p	ppy-mir-512-1	51	72	AAGUGCUGUCAUAGCUGAGGUC
ppy-miR-512-3p	ppy-mir-512-2	57	78	AAGUGCUGUCAUAGCUGAGGUC
ppy-miR-513a-3p	ppy-mir-513a-1	72	94	UAAAUCUCACCUUUCUGAGAAGA
ppy-miR-513a-3p	ppy-mir-513a-2	71	93	UAAAUUUCACCUUUCUGAGAAGG
ppy-miR-513a-5p	ppy-mir-513a-1	37	54	UUCACAGGGAGGUGUCAU
ppy-miR-513a-5p	ppy-mir-513a-2	36	53	UUCACAGGGAGGUGUCAU
ppy-miR-513b	ppy-mir-513b	14	35	UUCACAAGGAGGUGUCAUUUAU
ppy-miR-513c	ppy-mir-513c	12	33	UUCACAGGGAGGUGUCAUUUAU
ppy-miR-514	ppy-mir-514-1	59	79	AUUGACACCUCUGUGAGUAGA
ppy-miR-514	ppy-mir-514-2	54	74	AUUGACACCUCUGUGAGUAGA
ppy-miR-514	ppy-mir-514-3	54	74	AUUGACACCUCUGUGAGUAGA
ppy-miR-515-3p	ppy-mir-515-1	51	72	GAGUGCCUUCUUUUGGAGCGUU
ppy-miR-515-3p	ppy-mir-515-2	51	72	GAGUGCCUUCUUUUGGAGCGUU
ppy-miR-515-5p	ppy-mir-515-1	14	37	UUCUCCAAAAGAAAGCACUUUCUG
ppy-miR-515-5p	ppy-mir-515-2	14	37	UUCUCCAAAAGAAAGCACUUUCUG
ppy-miR-516a-3p	ppy-mir-516a-1	61	78	UGCUUCCUUUCAGAGAGU
ppy-miR-516a-3p	ppy-mir-516a-2	61	78	UGCUUCCUUUCAGAGAGU
ppy-miR-516a-5p	ppy-mir-516a-1	16	38	UUCUCGAGGAAAGAAGCACUUUC
ppy-miR-516a-5p	ppy-mir-516a-2	16	38	UUCUCGAGGAAAGAAGCACUUUC
ppy-miR-516b	ppy-mir-516b-1	16	37	AUCUGGAGGUAAGAAGCACUUU
ppy-miR-516b	ppy-mir-516b-2	17	38	AUCUGGAGGUAAGAAGCACUUU
ppy-miR-517a	ppy-mir-517a	54	75	AUCGUGCAUCCCUUUAGAGUGU
ppy-miR-517b	ppy-mir-517b	46	67	UCGUGCAUCCCUUUAGAGUGUU
ppy-miR-517c	ppy-mir-517c	59	80	AUCGUGCAUCCCUUUAGAGUGU
ppy-miR-518a-3p	ppy-mir-518a-1	53	74	GAAAGCGCUUCCCUUUGGAGUG
ppy-miR-518a-3p	ppy-mir-518a-2	53	74	GAAAGCGCUUCCCUUUGGAGUG
ppy-miR-518a-5p	ppy-mir-518a-1	16	35	CUGCAAAGGGAAGCCCUUUC
ppy-miR-518a-5p	ppy-mir-518a-2	16	35	CUGCAAAGGGAAGCCCUUUC
ppy-miR-518b	ppy-mir-518b	51	72	GAAAGUGCAUCCUUUUAGAGGU
ppy-miR-518c	ppy-mir-518c	62	84	CAAAGCGCUUCUCUUUAGAGUGU
ppy-miR-518d-3p	ppy-mir-518d	50	70	CAAAGCGCUUCUCUUUAGAGU
ppy-miR-518d-5p	ppy-mir-518d	13	34	CUCUGGAGGGAAGCACUUUCUG
ppy-miR-518e	ppy-mir-518e	54	74	AAAGCGCUUCUCUUUAGAGGA
ppy-miR-518f	ppy-mir-518f	53	73	GAAAGCGCUUCUCUUUAGAGG
ppy-miR-519a	ppy-mir-519a-1	53	74	AAAGUGCAUCCUUUUAGAGGUU
ppy-miR-519a	ppy-mir-519a-2	50	71	AAAGUGCAUCCUUUUAGAGUGU
ppy-miR-519b-3p	ppy-mir-519b	51	72	AAAGUGCAUCCUUUUAGAGGUU
ppy-miR-519b-5p	ppy-mir-519b	13	34	CUCUAGAGGGAAGCGCUUUCUG
ppy-miR-519c-5p	ppy-mir-519c	16	37	CUCUAGAGGGAAGCGCUUUCUG
ppy-miR-519d	ppy-mir-519d	51	72	CAAAGUGCCUCCCUUUAGAGUG
ppy-miR-519e	ppy-mir-519e	55	76	AAGUGCCUCCUUUUAGAGUGUU
ppy-miR-520a-3p	ppy-mir-520a	53	74	AAAGUGCUUCCCUUUGGACUGU
ppy-miR-520a-5p	ppy-mir-520a	15	35	CUCCAGAGGGAAGUACUUUCU
ppy-miR-520b	ppy-mir-520b	41	61	AAAGUGCUUCCUUGUAGAGGG
ppy-miR-520c-3p	ppy-mir-520c	54	75	AAAGUGCUUCCUUUUAGAGGGU
ppy-miR-520c-5p	ppy-mir-520c	16	37	CUCUGGAAGGAAGCACUUUCUG
ppy-miR-520d-3p	ppy-mir-520d	54	75	AAAGUGCUUCUCUUUGGUGGGU
ppy-miR-520d-5p	ppy-mir-520d	16	35	CUACAAAGGGAAGCCCUUUC
ppy-miR-520e	ppy-mir-520e	54	74	AAAGUGCUUCCUUUUUGAGGG
ppy-miR-520f	ppy-mir-520f	55	76	AAGUGCUUCCUUUUAGAGGGUU
ppy-miR-520g	ppy-mir-520g	55	78	ACAAAGUGCUUCCCUUUAGAGUGU
ppy-miR-520h	ppy-mir-520h	55	76	ACAAAGUGCUUCCCUUUAGAGU
ppy-miR-521	ppy-mir-521-1	54	75	AACGCACUUCCCUUUAGAGUGU
ppy-miR-521	ppy-mir-521-2	59	80	AACGCACUUCCCUUUAGAGUGU
ppy-miR-522	ppy-mir-522	54	75	AAAAUGGUUCCCUUUAGAGUGU
ppy-miR-523	ppy-mir-523	53	75	GAACGCGCUUCCCUAUGGAGGGU
ppy-miR-524-3p	ppy-mir-524	53	73	GAAGGCGCUUCCCUUUGGAGU
ppy-miR-524-5p	ppy-mir-524	16	37	CUACAAAGGGAAGCACUUUCUC
ppy-miR-525-3p	ppy-mir-525	53	74	GAAGGCGCAUCCCUUUAGAGCG
ppy-miR-525-5p	ppy-mir-525	15	35	CUCCAGAGGGAUGCACUUUCU
ppy-miR-526a	ppy-mir-526a-1	15	36	CUCUAGAGGGAAGCACUUUCUC
ppy-miR-526a	ppy-mir-526a-2	7	28	CUCUAGAGGGAAGCACUUUCUG
ppy-miR-526b	ppy-mir-526b	14	36	CUCUUGAGGGAAGCACUUUCUGU
ppy-miR-527	ppy-mir-527	16	35	CUGCAAAGGGAAGCCCUUUC
ppy-miR-532-3p	ppy-mir-532	57	78	CCUCCCACACCCAAGGCUUGCA
ppy-miR-532-5p	ppy-mir-532	20	41	CAUGCCUUGAGUGUAGGACCGU
ppy-miR-539	ppy-mir-539	9	30	GGAGAAAUUAUCCUUGGUGUGU
ppy-miR-541	ppy-mir-541	54	75	UGGUGGGCACAGAAUCCGGACU
ppy-miR-542-3p	ppy-mir-542	53	74	UGUGACAGAUUGAUAACUGAAA
ppy-miR-542-5p	ppy-mir-542	16	38	UCGGGGAUCAUCAUGUCACGAGA
ppy-miR-543	ppy-mir-543	47	68	AAACAUUCGCGGUGCACUUCUU
ppy-miR-544	ppy-mir-544	55	76	AUUCUGCAUUUUUAGCAAGUUC
ppy-miR-545	ppy-mir-545	63	84	UCAGCAAACAUUUAUUGUGUGC
ppy-miR-548a-3p	ppy-mir-548a-1	61	82	CAAAACUGGCAAUUACUUUUGC
ppy-miR-548a-3p	ppy-mir-548a-2	59	80	CAAAACGGGCAAUUACUUUUGC
ppy-miR-548a-5p	ppy-mir-548a-3	19	40	AGAAGUAAUUGCGAUUUUUGCC
ppy-miR-548c-3p	ppy-mir-548c	61	82	CAAAAAUCUCAAUUACUUUUGC
ppy-miR-548c-5p	ppy-mir-548c	25	46	AAAAGUAAUUGCGGUUUUUGCC
ppy-miR-548d-3p	ppy-mir-548d-1	61	82	CAAAAACCACAGUUUCUUUUGC
ppy-miR-548d-5p	ppy-mir-548d-1	25	46	AAAAGUAAUUGUGGUUUUUGCC
ppy-miR-548d-5p	ppy-mir-548d-2	24	45	AAAAGUAAUUGUGGUUUUUGCC
ppy-miR-548e	ppy-mir-548e	53	74	AAAAACGGUGACUACUUUUGCA
ppy-miR-548f	ppy-mir-548f-1	51	69	AAAAAAUGUGAUUACUUUU
ppy-miR-548f	ppy-mir-548f-2	59	77	AAAAACUGUAAUUACUUUU
ppy-miR-548f	ppy-mir-548f-3	54	72	AAAAACUGUAAUUACUUUU
ppy-miR-548f	ppy-mir-548f-5	52	70	AAAAACUGUAAUUACUUUU
ppy-miR-548g	ppy-mir-548g	54	75	AAAACCAUAAUUACUUUUGUAC
ppy-miR-548h	ppy-mir-548h-1	21	42	AAAAGUAAUCACGGUUUUUGUC
ppy-miR-548h	ppy-mir-548h-2	16	37	AAAAGUAAUUGCGGUUUUUGUC
ppy-miR-548h	ppy-mir-548h-3	29	50	AAAAGUAAUCACGGUUUUUGUC
ppy-miR-548i	ppy-mir-548i-4	11	32	AAAAGUAAUUGCUGUUUUUGCC
ppy-miR-548j	ppy-mir-548j	29	50	AAAAGUAAUUGCGGUCUUUGAU
ppy-miR-548k	ppy-mir-548k	32	53	AAAAGUACUUGCGGAUUUUGCU
ppy-miR-548l	ppy-mir-548l	15	36	AAAAGUAUUUGUGGGUUUUGUC
ppy-miR-548m	ppy-mir-548m	15	35	CAAAGGUAUUUGUGGUUUUUG
ppy-miR-548n	ppy-mir-548n	9	30	CAAAAGUAAUUGUGGAUUUUGU
ppy-miR-548o	ppy-mir-548o	78	99	CCAAAACUGCAGUUAUUUUUGC
ppy-miR-548p	ppy-mir-548p	47	68	UAGCAAAAACCGCAAUUACUUU
ppy-miR-549	ppy-mir-549	61	81	UGACAACUAUGGAUGAGCUCU
ppy-miR-551a	ppy-mir-551a	61	81	GCGACCCACUCUUGGUUUCCA
ppy-miR-551b	ppy-mir-551b	61	81	GCGACCCAUACUUGGUUUCAG
ppy-miR-553	ppy-mir-553	16	36	AAAAGGGUGAGAUUUUGUUUU
ppy-miR-554	ppy-mir-554	16	35	GCUAGUCCUACUCAGCCGGU
ppy-miR-555	ppy-mir-555	61	81	AGGGUAAGCUGCACCUCUGAU
ppy-miR-556-3p	ppy-mir-556	55	76	AUAUUACAAUUAGCUCAUCUUU
ppy-miR-556-5p	ppy-mir-556	16	37	GAUGAGCUCAUUGUAAUAUGAG
ppy-miR-557	ppy-mir-557	61	83	GUUUGCAUGGGUGGGCCUUGUCU
ppy-miR-558	ppy-mir-558	61	79	UGAGCUGCUGUACCAAAAU
ppy-miR-559	ppy-mir-559	16	36	UAAAGUAAAUAAGCACCAAAA
ppy-miR-562	ppy-mir-562	61	80	AAAGUAGCUGUACCAUUUGC
ppy-miR-563	ppy-mir-563	49	67	AGGUUGACAUACAUUUCCC
ppy-miR-564	ppy-mir-564	16	34	AGGCACGGUGGCAGCAGGC
ppy-miR-566	ppy-mir-566	12	30	GGGCGCCUGUGAUCCCAAC
ppy-miR-567	ppy-mir-567	16	38	AGUAUGUUCUUCCAGGGCAGAAC
ppy-miR-568	ppy-mir-568	16	35	AUGUAUAAAUGUAUACACAC
ppy-miR-569	ppy-mir-569	61	81	AGUUAAUGAAUCCUGGAAAGU
ppy-miR-571	ppy-mir-571	61	81	UGAGUUGGCCAUCUGAGUGAG
ppy-miR-573	ppy-mir-573	16	39	CUGAAGUGAUGCAUGACUGAUCAG
ppy-miR-575	ppy-mir-575	61	79	GGGCCAGUUGGACAGGAGC
ppy-miR-576-3p	ppy-mir-576	55	76	AAGAUGUGGAAAAAUUGGAAUC
ppy-miR-576-5p	ppy-mir-576	16	37	AUUCUAAUUUCUCCAUGUCUUU
ppy-miR-577	ppy-mir-577	16	36	UAGAUAAAAUAUUGGUACCUG
ppy-miR-578	ppy-mir-578	60	80	CUUCUUGUGCUCUAGGAUUGU
ppy-miR-579	ppy-mir-579	62	84	UUCAUUUGGUAUAAACCGCGAUU
ppy-miR-580	ppy-mir-580	61	82	UUGAGUCUGAUGAAUCAUUAGG
ppy-miR-581	ppy-mir-581	16	36	UCUUGUGUUCUCUAGAUCAGU
ppy-miR-582-3p	ppy-mir-582	53	74	UAACUGGUUGAACAACUGAACC
ppy-miR-582-5p	ppy-mir-582	16	38	UUACAGUUGUUCAACCAGUUACU
ppy-miR-583	ppy-mir-583	16	36	CAAAGAGGAAGGUCCCAGUAC
ppy-miR-584	ppy-mir-584	16	37	UUAUGGUUUGCCUGGGACUGAG
ppy-miR-586	ppy-mir-586	16	37	UAUGCAUUGUAUUUUUAGGUCC
ppy-miR-587	ppy-mir-587	16	36	UUUCCAUAGGUGAUGAGUCAC
ppy-miR-588	ppy-mir-588	16	36	UUGGCCACAAUGGGUUAGAAC
ppy-miR-589	ppy-mir-589	24	45	UGAGAACCACGUCUGCUCUGAG
ppy-miR-590-3p	ppy-mir-590	56	76	UAAUUUUAUGUAUAAGCUAGU
ppy-miR-590-5p	ppy-mir-590	16	37	GAGCUUAUUCAUAAAAGUGCAG
ppy-miR-591	ppy-mir-591	16	35	AGACCAUGGGUUCUCAUUGU
ppy-miR-592	ppy-mir-592	16	37	UUGUGUCAAUAUGCGAUGAUGU
ppy-miR-593	ppy-mir-593	79	97	UGUCUCUGCUGGGGUUUCU
ppy-miR-595	ppy-mir-595	61	81	GAAGUGUGCCAUGGGGUGUCU
ppy-miR-596	ppy-mir-596	16	36	AAGCCUGCCUGGCUCCUCGGG
ppy-miR-597	ppy-mir-597	16	37	UGUGUCACUCGAUGACCACUGU
ppy-miR-598	ppy-mir-598	61	82	UACGUCAUCGUUGUCAUCGUCA
ppy-miR-599	ppy-mir-599	61	80	GUUGUGUCAGUUUAUCAAAC
ppy-miR-600	ppy-mir-600	57	79	AGUUACAGACAAGAGCCUUGCUC
ppy-miR-601	ppy-mir-601	16	37	UGGUCUAGGAUUGUUGGAGGAG
ppy-miR-602	ppy-mir-602	13	35	GACACGGGCGACAGCUGCGGCCU
ppy-miR-603	ppy-mir-603	61	82	CACACACUGCAAUUACUUUUGC
ppy-miR-604	ppy-mir-604	61	79	AGGCUGCGGGAUUCAGGAC
ppy-miR-605	ppy-mir-605	16	38	UAAAUCCCAUGGUGCCUUCUCCU
ppy-miR-606	ppy-mir-606	61	81	AAACUACUAAAAAUCAAAGAU
ppy-miR-608	ppy-mir-608	15	39	AGGGGUGGUGUUCGGACAGCUGCGU
ppy-miR-609	ppy-mir-609	16	35	AGAGUGUUGCUCUCAUCUCU
ppy-miR-610	ppy-mir-610	16	36	UGAGCUAAAUGUGUGCUGGGA
ppy-miR-611	ppy-mir-611	40	62	GCGAGGACCCCUCGGGGUCUGAC
ppy-miR-612	ppy-mir-612	13	37	GCUGGGGAGGGCUUCGGAGCUCCUU
ppy-miR-613	ppy-mir-613	61	80	AGGGAUGUUCCUUCUUCGCC
ppy-miR-614	ppy-mir-614	53	75	GAACGCCUGUUCUUGCCAGGUGG
ppy-miR-615-3p	ppy-mir-615	61	82	UCCGAGCCUGGGUCUCCGUCUU
ppy-miR-615-5p	ppy-mir-615	17	39	GGGGGUUCCCCGGUGCUCGGAUC
ppy-miR-616	ppy-mir-616	56	78	AGUCAUUGGAGGGUUUUGAGCAG
ppy-miR-617	ppy-mir-617	16	37	GGACUUCCCAUUUGAAGGUGGC
ppy-miR-618	ppy-mir-618	16	38	AAACUCUACUUGUCCUUCUGAGU
ppy-miR-619	ppy-mir-619	61	84	GACCUGGACAUGUUUGUGCCCAGG
ppy-miR-621	ppy-mir-621	61	81	GGCUGGCAACAGCUCUUACCU
ppy-miR-622	ppy-mir-622	62	82	ACAGUCCACUGAGGUUGGAGC
ppy-miR-623	ppy-mir-623	16	38	GUCCCUUGCAGGGGCUGUUGGGU
ppy-miR-624	ppy-mir-624	54	74	CACAAGGUAUUGGUAUUACCU
ppy-miR-626	ppy-mir-626	61	79	AGCUGUCUGCAAAUGUCUU
ppy-miR-628-3p	ppy-mir-628	61	81	UCUAGUAAGAGUGGCAGUCGA
ppy-miR-628-5p	ppy-mir-628	23	44	AUGCUGACAUAUUUACUAGAGG
ppy-miR-630	ppy-mir-630	61	82	AGUAUUCUGUACCAGGGAAGGU
ppy-miR-631	ppy-mir-631	16	36	AGACCUGGCCCAGACCUCAGC
ppy-miR-632	ppy-mir-632	61	79	GUGUCUGCUUCCUGUGGGA
ppy-miR-633	ppy-mir-633	61	83	CUAAUAGUAUCUACCACAAUAAC
ppy-miR-634	ppy-mir-634	61	82	AACCUGCCCCCCAGCUUUGGAC
ppy-miR-636	ppy-mir-636	61	83	UGUGCUUGCUCGUCCCGCCUGCA
ppy-miR-637	ppy-mir-637	64	87	ACUGGGGGCUUUCGGGCUCUGCAU
ppy-miR-638	ppy-mir-638	16	40	AGGGAUCGCGGGCGGUCGGCGGCCC
ppy-miR-639	ppy-mir-639	61	83	AUCGCUGCGGUUGCGAGCGCUGU
ppy-miR-640	ppy-mir-640	61	81	AUGAUCCAGGAACCUGCCUCU
ppy-miR-645	ppy-mir-645	61	79	UCUAGGCUGGUACUGCUGA
ppy-miR-646	ppy-mir-646	61	79	AAGCGGCUGCCUCUGAGGC
ppy-miR-647	ppy-mir-647	16	36	GUGGCUCCACUCACUUCCUUC
ppy-miR-648	ppy-mir-648	16	34	AAGUGUGCAGGGCACUGGU
ppy-miR-650	ppy-mir-650	16	36	AGGAGGCAGCUCUCUCGGGAC
ppy-miR-651	ppy-mir-651	16	37	UUUAGGAUAAGUUUGACUUUUG
ppy-miR-652	ppy-mir-652	57	77	AAUGGCGCCACUAGGGUUGUG
ppy-miR-653	ppy-mir-653	13	33	GUGUUGAAACAAUCUCUACUG
ppy-miR-654-3p	ppy-mir-654	51	72	UAUGUCUGCUGACCAUCACCUU
ppy-miR-654-5p	ppy-mir-654	16	37	UGGUGGGCCGCAGAACAUGUGC
ppy-miR-655	ppy-mir-655	61	82	AUAAUACAUGGUUAACCUCUUU
ppy-miR-656	ppy-mir-656	43	63	AAUAUUAUACAGUCAACCUCU
ppy-miR-658	ppy-mir-658	61	85	GGCGGAGGGAAGUAGGUCCGUUGGU
ppy-miR-660	ppy-mir-660	16	37	UACCCAUUGCAUAUCGGAGUUG
ppy-miR-663b	ppy-mir-663b	88	109	GGUGGCCCGGCCGUGCCUGAGG
ppy-miR-664	ppy-mir-664	49	71	UAUUCAUUUAUCCCCAGCCUACA
ppy-miR-668	ppy-mir-668	44	66	UGUCACUCGGCUCGGCCCACUAC
ppy-miR-671-3p	ppy-mir-671	68	88	UCCGGUUCUCAGGGCUCCACC
ppy-miR-671-5p	ppy-mir-671	29	51	AGGAAGCCCUGGAGGGGCUGGAG
ppy-miR-675	ppy-mir-675	10	32	UGGUGCGGAGAGGGCCCACAGUG
ppy-miR-675b	ppy-mir-675b	58	77	CUGUAUGCCCUCACCGCUCA
ppy-miR-708	ppy-mir-708	11	33	AAGGAGCUUACAAUCUAGCUGGG
ppy-miR-720	ppy-mir-720	27	43	UCUUGCUGGGGCCUCCA
ppy-miR-744	ppy-mir-744	11	32	UGCGGGGCUAGGGCUAACAGCA
ppy-miR-758	ppy-mir-758	52	73	UUUGUGACCUGGUCCACUAACC
ppy-miR-760	ppy-mir-760	49	68	CGGCUCUGGGUCUGUGGGGA
ppy-miR-765	ppy-mir-765	69	89	UGGAGGAGAAGGAAGGUGAUG
ppy-miR-766	ppy-mir-766	65	86	ACUCCAGCCCCACAGCCUCAGC
ppy-miR-767-3p	ppy-mir-767	61	83	UCUGCUCAUACCCCAUGGUUUCU
ppy-miR-767-5p	ppy-mir-767	27	49	UGCACCAUGGUUGUCUGAGCAUG
ppy-miR-770-5p	ppy-mir-770	20	42	UCCAGUACCACGUGUCAGGGCCA
ppy-miR-802	ppy-mir-802	18	40	CAGUAACAAAGAUUCAUCCUUGU
ppy-miR-873	ppy-mir-873	11	31	GCAGGAACUUGUGAGUCUCCU
ppy-miR-874	ppy-mir-874	47	68	CUGCCCUGGCCCGAGGGACCGA
ppy-miR-875-3p	ppy-mir-875	45	65	CCUGGAAAUACUGAGGUUGUG
ppy-miR-875-5p	ppy-mir-875	11	32	UAUACCUCAGUUUUAUCAGGUG
ppy-miR-876-3p	ppy-mir-876	50	71	UGGUGGUUUACAAAGUAAUUCA
ppy-miR-876-5p	ppy-mir-876	11	32	UGGAUUUCUUUGUGAAUCACCA
ppy-miR-877	ppy-mir-877	1	20	GUAGAGGAGAUGGCGCAGGG
ppy-miR-885-3p	ppy-mir-885	43	64	AGGCAGCGGGGUGUAGUGGAUA
ppy-miR-885-5p	ppy-mir-885	11	32	UCCAUUACACUACCCUGCCUCU
ppy-miR-886-3p	ppy-mir-886	90	110	CGCGGGUGCUUACUGACCCUU
ppy-miR-886-5p	ppy-mir-886	11	33	CGGGUCGGAGUUAGCUCAAGCGG
ppy-miR-887	ppy-mir-887	48	69	GUGAACGGGCGCCAUCCCGAGG
ppy-miR-888	ppy-mir-888	11	31	UACUCAAAAAGCUGUGAGUCA
ppy-miR-889	ppy-mir-889	49	69	UUAAUAUCGGACAACCAUUGU
ppy-miR-890	ppy-mir-890	11	31	UACUUGGAAAGGCAUCAGUUG
ppy-miR-891a	ppy-mir-891a	11	32	UGCAACGAACCUGAGCCAUUGA
ppy-miR-891b	ppy-mir-891b	11	32	UGCAACUUACCUGAGUCAUUGA
ppy-miR-892a	ppy-mir-892a	44	64	CACUGUGUCCUUUCUGUGUAG
ppy-miR-892b	ppy-mir-892b	46	67	CACUGGCUCCUUUCUGGGUAGA
ppy-miR-920	ppy-mir-920	49	68	AGGGAGCUGUGGAAACAGUA
ppy-miR-921	ppy-mir-921	2	26	CUAGUGAGGGACCGAACCAGGACUC
ppy-miR-922	ppy-mir-922	57	79	GCAGCAGAGAAUGGGACUACGUC
ppy-miR-924	ppy-mir-924	4	23	AGAGUCUUGUGAUGUCUUGC
ppy-miR-933	ppy-mir-933	48	69	UGUGCGCAGGGAGACCUCUCCC
ppy-miR-934	ppy-mir-934	15	36	UGUCUACUACUGGAGACACUGG
ppy-miR-936	ppy-mir-936	15	36	ACAAUAGAGGGAGGAAUCACAG
ppy-miR-937	ppy-mir-937	51	72	UUCCGCGCUCUGACUCUCUGCC
ppy-miR-938	ppy-mir-938	15	36	UGCCCUUAAAGGUGAACCCAGU
ppy-miR-939	ppy-mir-939	13	36	UGGGGAGCUGAGGCUCUGGGAGUG
ppy-miR-942	ppy-mir-942	13	34	CCUUCUCUGUUUUGGCCAUGGG
ppy-miR-943	ppy-mir-943	57	77	CUGACUGUUGCUGUCCUCCAG
ppy-miR-944	ppy-mir-944	54	75	AAAUUAUUGUACAUCAGAUGAG
ppy-miR-1178	ppy-mir-1178	54	74	UUGCUCACUGUUCUUCCCUAG
ppy-miR-1179	ppy-mir-1179	15	35	AAGCAUUCUUUCAUUGGCUGG
ppy-miR-1180	ppy-mir-1180	41	62	UUUCCGGCUCGCGUGGGUGUGU
ppy-miR-1181	ppy-mir-1181	14	34	CGGUCGCCGCCACCCGAGCCG
ppy-miR-1183	ppy-mir-1183	48	74	CACUGUAGGUGAUGGUGAGAGUGGGCA
ppy-miR-1185	ppy-mir-1185-1	15	35	AGAGGAUACCCUUUGUAUGUU
ppy-miR-1185	ppy-mir-1185-2	15	35	AGAGGAUACCCUUUGUAUGUU
ppy-miR-1197	ppy-mir-1197	57	77	UAGGACACAUGGUCUACUUCU
ppy-miR-1200	ppy-mir-1200	9	30	CUCCUGAGCCAUUCUGAGCCUC
ppy-miR-1201	ppy-mir-1201	52	75	AGCCUGAUUAAACACAUGCUCUGA
ppy-miR-1202	ppy-mir-1202	13	33	GUGCCAGCUGCAGUGGGGGAG
ppy-miR-1204	ppy-mir-1204	4	24	UCGUGGCCUGGUCUCCAUUAU
ppy-miR-1205	ppy-mir-1205	8	27	UCUGCAGGGUUUGCUUUGAG
ppy-miR-1207-3p	ppy-mir-1207	52	69	UCAGCUGGCCCUCAUUUC
ppy-miR-1207-5p	ppy-mir-1207	8	28	UGGCAGGGAGGCAGGGAGGGG
ppy-miR-1208	ppy-mir-1208	12	31	UCACUGUUCAGACAGGCGGA
ppy-miR-1224-3p	ppy-mir-1224	65	85	CCCCACCUCCUCUCUCCUCAG
ppy-miR-1224-5p	ppy-mir-1224	1	19	GUGAGGACUCGGGAGGUGG
ppy-miR-1225-3p	ppy-mir-1225	69	90	UGAGCCCCUGUGCCGCCCCCAG
ppy-miR-1225-5p	ppy-mir-1225	1	22	GUGGGUACGGCCCAGUGGGGGG
ppy-miR-1226	ppy-mir-1226	54	75	UCACCAGCCCUGUGUUCCCUAG
ppy-miR-1227	ppy-mir-1227	69	88	CAUGCCACCCUUUUCCCCAG
ppy-miR-1228	ppy-mir-1228	52	71	UCACACCUGCCUCACCCCCC
ppy-miR-1233	ppy-mir-1233	63	82	UGAGCCCUUUCCUCCCGCAG
ppy-miR-1236	ppy-mir-1236	81	102	CCUCUUCCCCUUGUCUCUCCAG
ppy-miR-1237	ppy-mir-1237	82	102	UCUUUCUGCUCCGUCCCCCAG
ppy-miR-1238	ppy-mir-1238	61	80	CUCCCUCAUCUGUCUGCCCC
ppy-miR-1244	ppy-mir-1244	55	80	AAGUAGUUGGUUUGUAUGAGAUGGUU
ppy-miR-1245	ppy-mir-1245	46	66	AAGUGAUCUAAAGGCCUACAC
ppy-miR-1246	ppy-mir-1246	11	29	AAUGGGUUUUUGGAGCAGG
ppy-miR-1247	ppy-mir-1247	40	61	ACCCGUCCCGUUCGUCCCCGGA
ppy-miR-1248	ppy-mir-1248	4	30	ACCUUCUUGUAUAAGCACUGUGCUAAA
ppy-miR-1249	ppy-mir-1249	41	62	ACGCCCUUCCCCCCCUUCUUCA
ppy-miR-1250	ppy-mir-1250	24	44	ACGGUGCUGGAUGUGGCCUUU
ppy-miR-1251	ppy-mir-1251	5	25	ACUCUAGCUGCCAAAGGCGCU
ppy-miR-1252	ppy-mir-1252	5	26	AGAAGGAAGUUGAAUUCAUUUA
ppy-miR-1253	ppy-mir-1253	24	44	AGAGGAGAAGAUCAGCCUGCA
ppy-miR-1254	ppy-mir-1254	18	41	AGUCUGGAAGCUGGAGCCUGCAGU
ppy-miR-1255a	ppy-mir-1255a	28	50	AGGAUGAGCAAAGAAAGAUUUUU
ppy-miR-1255b	ppy-mir-1255b-1	1	21	GGAUGAGCAAAGAAAGUGGUU
ppy-miR-1255b	ppy-mir-1255b-2	6	27	CGGAUGAGCAAAGAAAGUGGUU
ppy-miR-1256	ppy-mir-1256	35	56	AGGCAUUGACUUCUCACUAGCU
ppy-miR-1257	ppy-mir-1257	22	42	AGUGAAUGAUGGGUUCUGACC
ppy-miR-1260	ppy-mir-1260	12	29	AUCCCACCUCUGCCACCA
ppy-miR-1261	ppy-mir-1261	5	23	GUGGAUAAGGCUUUGGCUU
ppy-miR-1262	ppy-mir-1262	14	35	AUGGGUGAAUUUGUAGAAGGAU
ppy-miR-1263	ppy-mir-1263	13	34	AUGGUACCCUGGCAUACUGAGU
ppy-miR-1264	ppy-mir-1264	42	64	CAAGUCUUAUUUGAGCACCUGUU
ppy-miR-1265	ppy-mir-1265	14	35	CAGGAUGUGGUCAAGUGUUGCU
ppy-miR-1266	ppy-mir-1266	13	35	CCUCAGGGCUGUAGAACAGGGUU
ppy-miR-1267	ppy-mir-1267	12	33	UCUGUUGAAAUGUAAUCACCA
ppy-miR-1268	ppy-mir-1268	5	22	CGGGCGUGGUGGUGGGCG
ppy-miR-1269	ppy-mir-1269	65	86	CUGGACUGAGCCAUGCUACUGG
ppy-miR-1270	ppy-mir-1270	13	35	CUGGAGAGCAGGAAGAGCUGUGU
ppy-miR-1271	ppy-mir-1271	15	36	CUUGGCACCUAGCAAGCACUCA
ppy-miR-1273	ppy-mir-1273	76	101	GGGUGACAGAGCAAGACUCUUUUCUU
ppy-miR-1274a	ppy-mir-1274a	14	31	GUCCCUGUUCAGGUGCCA
ppy-miR-1274b	ppy-mir-1274b	14	30	UCCCUGUUCGGGCACCA
ppy-miR-1275	ppy-mir-1275	18	34	GUGGGGGAGAGGCUGUC
ppy-miR-1277	ppy-mir-1277	47	68	UACGUAGAUAUAUAUGUAUUUU
ppy-miR-1280	ppy-mir-1280	5	21	UCCCACCGCUGCCACCC
ppy-miR-1281	ppy-mir-1281	33	49	UCGCCUCCUCCUCUCCC
ppy-miR-1282	ppy-mir-1282	9	28	UCGUUUGCCUUUUUCUGCUU
ppy-miR-1283	ppy-mir-1283-1	14	35	UCUACAAAGGAAAGCGCUUUCU
ppy-miR-1283	ppy-mir-1283-2	14	35	UCUGCAAAGGGAAGCCCUUUCU
ppy-miR-1284	ppy-mir-1284	30	51	UCUAUACAGACCCUGGCUUUUC
ppy-miR-1285	ppy-mir-1285-1	51	72	UCUAGGCAACAAAGUGAGACCU
ppy-miR-1285	ppy-mir-1285-2	52	73	UCUGGGCAACAAAGUGAGACCU
ppy-miR-1286	ppy-mir-1286	46	66	UGCAGGACCAAGAUGAGCCCU
ppy-miR-1287	ppy-mir-1287	16	37	UGCUGGAUCAGUGGUUUGAGUC
ppy-miR-1289	ppy-mir-1289-1	86	108	UGGAGUCCAGGAAUCUGCAUUUU
ppy-miR-1290	ppy-mir-1290	53	71	UGGAUUUUUGGAUCAGAGA
ppy-miR-1291	ppy-mir-1291	14	37	UGGCCCUGACUGAAGACCAGCAGU
ppy-miR-1292	ppy-mir-1292	3	27	UGGGAGCGGGUUCCGGCAGACGCUG
ppy-miR-1293	ppy-mir-1293	3	24	UGGGUGGUCUGUAGAUUUGUUU
ppy-miR-1295	ppy-mir-1295	49	69	UUAGGCCGCAGAUCUGGGUGA
ppy-miR-1296	ppy-mir-1296	16	37	UUAGGGCCCUGGCUCCAUCUCC
ppy-miR-1297	ppy-mir-1297	52	68	UUCAGGUAAUUCAGGUG
ppy-miR-1298	ppy-mir-1298	18	39	UUCAUUCGGCUGUCCAGAUGUA
ppy-miR-1299	ppy-mir-1299	14	35	UUCUGGAAACCUACGUGAGGGA
ppy-miR-1300	ppy-mir-1300	63	80	UUGAGAAGGAGGCUGCUG
ppy-miR-1301	ppy-mir-1301	48	71	UUGCAGCUGCCUGGGAGUGACUUC
ppy-miR-1302	ppy-mir-1302-2	73	93	UUGGGACAUACUUAUGCUAAA
ppy-miR-1302	ppy-mir-1302-3	73	93	UUGGGACAUACUUAUGCUAAA
ppy-miR-1302	ppy-mir-1302-4	77	97	GUGGGACAUACUUAUGCUAAA
ppy-miR-1302	ppy-mir-1302-6	56	76	UUGGGACAUACUUAUGCUAAA
ppy-miR-1302	ppy-mir-1302-7	40	60	UUGGGACAUACUUAUGCUAAA
ppy-miR-1302	ppy-mir-1302-8	66	86	UUGGGACAUACUUAUGCUAAA
ppy-miR-1303	ppy-mir-1303	19	712	UUUAGAGACAGGGUUUUGCUAU
ppy-miR-1304	ppy-mir-1304	20	41	UUCGAGGCUACAGUGAGAUGUG
ppy-miR-1305	ppy-mir-1305	51	72	UUUUAAACUCUAAUGGGAGAGA
ppy-miR-1306	ppy-mir-1306	55	72	ACGUUGGCUCUGGUGGUG
ppy-miR-1307	ppy-mir-1307	80	101	ACUCGGCGUGGCGUCGGUCGUG
ppy-miR-1322	ppy-mir-1322	51	68	GAUGCUGCUGCUGAUGCU
ppy-miR-1323	ppy-mir-1323	11	32	UCAAAACUGAGGGGCAUUUUCU
ppy-miR-1324	ppy-mir-1324	61	84	CCGGACAGAAUUUUGUGCCCUUUU
ppy-miR-1468	ppy-mir-1468	13	33	CUCCGUUUGCCUGUUUUGCUG
ppy-miR-1469	ppy-mir-1469	1	22	CUCGGCGCGGGGCGCGGGCUCC
ppy-miR-1471	ppy-mir-1471	1	22	GCCCGCGUGUGGAGCCAGGUGU
ppy-miR-1537	ppy-mir-1537	40	61	AAAACUGUCUAAUUACAGUUGU
ppy-miR-1538	ppy-mir-1538	39	58	CGGCCCGGGCUGCUGUUCCU
ppy-miR-1827	ppy-mir-1827	49	66	UGAGGCAGUAGAUUGAAU
ppy-miR-1908	ppy-mir-1908	10	30	CGGCGGGGAAGGCGAUUGGUC
ppy-miR-1909	ppy-mir-1909	48	69	CGUGGGGGCCGGGUGCUCACCG
ppy-miR-1910	ppy-mir-1910	12	32	CCAGUCCUGUGCCCACCACCU
ppy-miR-1912	ppy-mir-1912	46	67	UACCCAGAGCAUGCAGUGUGAA
ppy-miR-1913	ppy-mir-1913	47	68	ACUGCCCCCUCCGCUGCUGCCA
ppy-miR-1914	ppy-mir-1914	13	34	CCCUGUGCCCGUCCCACUUCUG
ppy-miR-1915	ppy-mir-1915	47	66	CCCCAGGGCGACGCGGCGGG
