# Supplementary material for: Genome-wide comparative analysis of microRNAs in three non-human primates
Source: BMC Res Notes. 2010 Mar 9;3:64. doi: 10.1186/1756-0500-3-64 (PMC2850348; doi:10.1186/1756-0500-3-64)
Supplement: Additional file 3 — Human-specific miRNA candidates. Table of human miRNAs which are missing (not found) in at least two non-human primate species. Non-marked miRNAs mean negative predictions. [file 1756-0500-3-64-S3.CSV]

miRNA_id	hsa	ptr	ppy	mml
mir-1231	x			x
mir-1234	x	x
mir-1257	x		x
mir-1294	x	x
mir-1301	x		x
mir-1302-5	x		x
mir-1308	x
mir-138-1	x		x
mir-1470	x
mir-1914	x		x
mir-200b	x
mir-212	x			x
mir-483	x
mir-548i-1	x	x
mir-548i-2	x	x
mir-548i-3	x	x
mir-561	x	x
mir-574	x
mir-585	x	x
mir-598	x		x
mir-607	x	x
mir-610	x		x
mir-625	x			x
mir-627	x	x
mir-629	x
mir-641	x	x
mir-659	x
mir-661	x	x
mir-662	x			x
mir-769	x
mir-935	x	x
mir-941-1	x
mir-941-2	x
mir-941-3	x
mir-941-4	x
